# Supplementary material for: Predicting defects in imbalanced data using resampling methods: an empirical investigation
Source: PeerJ Comput Sci. 2022 Apr 29;8:e573. doi: 10.7717/peerj-cs.573 (PMC9137963; doi:10.7717/peerj-cs.573)
Supplement: Supplemental Information 1 — Ivy 2.0 has 352 classes out of which 40 classes are defective classes. Percentage of defective classes is 11.4%. [file peerj-cs-08-573-s001.csv]

wmc	dit	noc	cbo	rfc	lcom	ca	ce	npm	lcom3	loc	dam	moa	mfa	cam	ic	cbm	amc	max_cc	avg_cc	bug
28	1	0	32	82	374	26	7	24	1.012345679	926	0.166666667	0	0	0.226337449	0	0	31.64285714	23	2.6786	yes
6	1	2	3	7	3	2	1	4	0.6	36	1	0	0	0.444444444	0	0	4.666666667	1	0.6667	no
4	2	0	5	6	4	1	4	2	0.666666667	21	1	1	0.5	0.5	0	0	4	1	0.5	no
4	1	0	9	4	6	9	0	4	2	4	0	0	0	0.666666667	0	0	0	1	1	no
1	1	0	8	1	0	6	2	1	2	1	0	0	0	1	0	0	0	1	1	no
23	2	0	150	67	235	147	5	20	0.852272727	653	0.75	1	0.28	0.28030303	1	1	26.86956522	9	1.8696	yes
5	1	0	8	26	0	1	7	4	0.625	127	1	2	0	0.314285714	0	0	23.6	4	1.6	no
25	4	0	18	73	200	1	0	18	0.854166667	666	1	0	0.736263736	0.38	0	0	25.32	13	1.92	yes
7	1	0	2	13	0	1	1	7	0.694444444	86	1	0	0	0.571428571	0	0	10.42857143	1	0.8571	no
21	1	0	7	22	154	5	2	21	0.905	141	1	2	0	0.18452381	0	0	5.238095238	1	0.9524	no
2	2	0	2	4	1	1	1	2	2	11	0	0	0.666666667	0.666666667	1	1	4.5	1	0.5	no
8	1	0	10	21	28	5	5	7	2	130	0	0	0	0.3125	0	0	15.25	5	2.625	no
32	4	0	16	81	406	2	0	27	0.925558313	504	1	0	0.683673469	0.3	1	3	14.34375	1	0.9688	no
13	1	2	4	44	70	2	2	9	0.833333333	208	1	0	0	0.5625	0	0	14.84615385	1	0.8462	no
19	1	0	8	42	99	2	7	3	0.788888889	329	1	1	0	0.263157895	0	0	16.05263158	5	1.5789	yes
2	1	0	6	21	1	3	3	1	2	144	0	0	0	0.5	0	0	71	10	5	no
1	1	0	4	1	0	2	2	1	2	1	0	0	0	1	0	0	0	1	1	no
25	1	0	10	58	234	6	4	23	0.591666667	257	1	1	0	0.32	0	0	9.08	2	1.16	no
8	1	0	12	29	0	7	5	8	0	126	1	1	0	0.416666667	0	0	14.625	1	0.875	no
5	1	1	26	11	0	24	2	5	0.375	41	1	1	0	0.466666667	0	0	6.8	1	0.8	no
3	1	2	7	8	3	7	0	3	2	34	0	0	0	0.777777778	0	0	10.33333333	1	0.6667	no
4	3	0	6	10	4	1	5	1	0.666666667	27	1	1	0.714285714	0.5	1	1	5.5	1	0.5	no
5	1	1	6	6	0	5	1	5	0.5	32	1	1	0	0.466666667	0	0	5	1	0.8	no
2	1	0	4	3	1	4	1	1	1	8	0	1	0	1	0	0	2.5	1	0.5	no
1	1	0	4	1	0	3	1	1	2	1	0	0	0	1	0	0	0	1	1	no
10	1	0	27	19	15	25	2	10	0.755555556	138	1	1	0	0.233333333	1	1	12.3	6	1.9	no
12	5	0	3	25	66	0	0	12	2	67	0	0	0.938888889	0.472222222	1	1	4.583333333	1	0.9167	no
5	1	0	14	21	0	11	3	5	0	75	1	0	0	0.4	0	0	13.8	2	1	no
54	2	0	17	137	1241	7	0	16	0.943951165	1589	1	1	0.277777778	0.205450734	0	0	27.7962963	5	1.2037	no
5	3	0	4	9	2	1	3	5	0.85	61	0.8	0	0.777777778	0.333333333	0	0	10.2	1	0.8	no
37	6	0	26	120	570	2	26	24	0.848765432	1123	0.666666667	0	0.825242718	0.12012012	4	18	29.10810811	9	2.5676	yes
10	1	3	9	15	29	3	6	8	0.777777778	67	1	1	0	0.65	0	0	5.3	2	1	no
8	2	0	6	32	20	0	6	4	0.5	221	1	0	0.461538462	0.4	0	0	26.375	5	2	no
2	2	2	4	5	0	2	2	1	0	19	1	1	0.923076923	0.625	0	0	8	1	0.5	no
20	1	0	8	29	108	5	3	20	0.809210526	188	1	1	0	0.235714286	0	0	8	1	0.9	no
3	1	2	3	4	1	2	1	2	0	16	1	0	0	0.666666667	0	0	4	1	0.6667	no
3	1	0	9	23	0	1	8	2	0	125	1	2	0	0.444444444	0	0	39.66666667	1	0.6667	no
8	1	0	32	104	8	4	29	3	0.80952381	955	1	2	0	0.3125	0	0	118	4	1.5	yes
8	2	0	16	52	16	2	0	5	0.666666667	336	1	1	0.740740741	0.46875	1	1	40.625	2	1	no
7	3	0	5	20	9	3	4	5	0.733333333	110	1	0	0.583333333	0.333333333	0	0	14	3	1	no
3	5	2	16	38	3	2	0	1	2	159	0	0	0.981132075	1	0	0	52	1	0.6667	no
5	6	0	6	24	2	0	0	5	0.625	88	1	0	0.963636364	0.7	2	2	16.2	1	0.8	no
9	3	0	20	71	36	1	20	5	2	476	0	0	0.631578947	0.296296296	0	0	51.88888889	9	3.1111	no
16	1	0	27	123	120	5	23	2	2	1851	0	0	0	0.204545455	0	0	114.6875	20	5.9375	no
4	1	0	5	22	6	3	2	3	2	100	0	0	0	0.416666667	0	0	24	3	2	no
23	5	1	10	74	189	1	9	14	0.806818182	608	1	0	0.889473684	0.233766234	3	4	25.08695652	8	1.5652	no
7	1	0	7	34	15	1	6	2	0.75	288	0.5	1	0	0.333333333	0	0	39.85714286	5	1.5714	no
10	4	0	10	38	3	1	0	9	0.666666667	207	1	0	0.881578947	0.65	1	1	19.3	2	1	no
3	2	0	4	19	0	1	3	3	0	57	1	0	0.75	0.5	0	0	17.66666667	2	1	no
1	1	0	5	1	0	3	2	1	2	1	0	0	0	1	0	0	0	1	1	no
11	1	0	4	25	23	3	1	7	0.766666667	215	1	0	0	0.242424242	0	0	18	3	1.0909	no
4	1	0	2	6	6	1	1	3	1	23	0	1	0	0.666666667	0	0	4.5	2	0.75	no
11	1	0	2	15	17	2	0	11	0.725	95	1	0	0	0.727272727	0	0	7.272727273	2	0.9091	no
18	1	0	23	83	151	18	5	15	0.970588235	638	1	0	0	0.194117647	0	0	34.33333333	5	1.5556	no
11	5	2	7	27	49	2	0	10	0.8	85	1	0	0.944134078	0.345454545	2	2	6.636363636	2	1	no
4	2	0	4	13	0	1	0	3	0.333333333	41	1	1	0.8125	0.583333333	1	2	9	1	0.75	no
12	2	0	7	29	30	2	5	11	0.757575758	171	1	1	0.388888889	0.25	1	1	12.75	2	1.1667	no
5	5	0	6	15	10	3	3	5	2	48	0	0	1	0.5	0	0	8.6	0	0	no
35	4	0	16	103	429	0	0	28	0.894117647	824	0.933333333	1	0.663366337	0.314285714	2	4	22.11428571	2	1	yes
11	1	0	6	19	1	5	2	11	0.45	67	1	1	0	0.318181818	0	0	4.909090909	1	0.9091	no
74	1	0	40	190	2181	13	30	72	0.882990868	1443	1	8	0	0.067567568	0	0	18.17567568	6	1.4189	yes
9	2	0	19	39	34	8	13	5	0.9375	178	0.5	1	0.3	0.328125	1	1	18.55555556	1	0.7778	yes
13	1	7	28	37	44	23	6	6	0.555555556	172	1	1	0	0.201923077	1	1	12	5	1.2308	no
5	1	1	3	13	4	1	2	5	0.5	48	1	0	0	0.4	0	0	8.4	3	1.2	no
4	1	0	11	17	4	8	3	2	0.666666667	77	0	1	0	0.333333333	0	0	18	4	1.75	no
9	1	0	83	9	36	80	3	9	2	9	0	0	0	1	0	0	0	1	1	no
7	6	0	3	22	21	0	0	7	2	68	0	0	0.967567568	0.857142857	1	1	8.714285714	3	1.1429	no
15	2	0	9	40	77	3	7	12	0.666666667	286	1	1	0.606060606	0.5	1	1	17.86666667	2	0.9333	no
27	1	0	33	78	219	23	13	24	0.737179487	394	1	5	0	0.150997151	0	0	13.37037037	4	1.2593	no
31	1	0	97	31	465	84	16	31	1.033333333	33	0	0	0	0.132258065	0	0	0	1	1	no
9	2	0	17	28	22	9	8	7	0.5	127	1	1	0.3	0.25	1	1	12.88888889	2	1	no
37	4	0	19	107	526	0	0	30	0.909259259	659	0.933333333	0	0.650485437	0.32972973	2	3	16.40540541	3	1.027	no
2	1	0	3	16	1	2	1	1	2	98	0	0	0	0.5	0	0	48	7	3.5	no
15	4	0	13	64	57	0	0	14	0.821428571	411	1	0	0.827160494	0.306666667	1	2	26	5	1.2	yes
2	1	0	30	65	0	1	29	2	0	412	1	3	0	0.571428571	0	0	203.5	1	0.5	no
8	1	5	6	22	6	5	1	6	0.761904762	145	1	0	0	0.541666667	0	0	16.375	2	1.125	no
5	2	2	6	14	2	2	4	4	0.75	60	1	2	0.75	0.333333333	0	0	10.2	1	0.8	no
7	1	0	10	63	21	2	8	5	2	1034	0	0	0	0.285714286	0	0	146.7142857	10	4.8571	no
14	1	1	2	19	79	1	1	7	0.807692308	97	1	0	0	0.285714286	0	0	5.5	2	1	no
20	1	2	4	30	142	2	2	18	0.763157895	183	1	0	0	0.5	0	0	7.95	2	1.05	no
5	1	0	13	30	4	3	10	3	0.25	149	1	1	0	0.5	0	0	28.6	5	1.8	no
13	2	0	14	35	52	10	4	13	0.333333333	204	1	2	0.388888889	0.282051282	1	1	14.53846154	5	1.2308	no
12	1	0	7	63	64	2	0	5	1.049586777	939	1	0	0	0.345238095	0	0	76.33333333	1	0.9167	no
2	4	0	2	18	0	1	1	2	0	99	1	0	0.983870968	0.666666667	1	1	47.5	3	1.5	no
5	1	0	7	26	4	1	6	3	0	158	1	0	0	0.525	0	0	30.2	4	1.8	no
6	1	0	27	6	15	26	2	6	2	6	0	0	0	0.541666667	0	0	0	1	1	no
4	1	0	4	5	6	3	1	2	1	17	0	1	0	0.666666667	0	0	3	1	0.5	no
11	2	0	7	12	25	5	2	11	0.8	74	1	1	0.285714286	0.290909091	0	0	5.272727273	1	0.9091	no
12	1	0	19	12	66	13	6	12	2	12	0	0	0	0.316666667	0	0	0	1	1	no
1	1	0	7	1	0	6	1	1	2	1	0	0	0	1	0	0	0	1	1	no
6	1	0	21	6	15	17	5	6	2	6	0	0	0	0.37037037	0	0	0	1	1	no
2	1	0	15	34	0	1	14	2	0	326	1	2	0	0.6	0	0	161	13	6.5	no
5	2	0	10	44	0	3	7	5	0.5	305	1	2	0.833333333	0.6	1	1	59.4	1	0.8	yes
4	4	2	5	8	6	5	0	4	2	20	0	0	1	0.666666667	0	0	4	0	0	no
5	1	0	6	17	10	4	2	4	2	112	0	0	0	0.25	0	0	21.4	3	1.6	no
8	1	0	3	35	20	2	1	4	0.80952381	303	1	0	0	0.357142857	0	0	36.5	4	1.25	yes
8	1	0	2	13	14	2	0	6	0.571428571	69	1	0	0	0.625	0	0	7.375	3	1.25	no
5	1	0	2	22	8	1	1	5	0.5	97	1	0	0	0.4	0	0	18.2	1	0.6	no
5	1	0	3	6	6	0	3	5	0.75	24	1	2	0	0.466666667	0	0	3.4	1	0.8	no
3	1	0	2	6	1	2	0	1	0.5	21	1	0	0	0.5	0	0	5.666666667	2	0.6667	no
4	1	0	12	5	0	12	1	4	0.5	24	1	1	0	0.5	0	0	4.5	1	0.75	no
4	2	0	3	11	6	1	2	4	2	48	0	0	0.727272727	0.666666667	1	1	11	2	1	no
3	6	0	3	7	3	0	0	3	2	17	0	0	0.988950276	1	1	1	4.666666667	1	0.6667	no
8	1	0	8	8	28	3	5	8	2	8	0	0	0	0.458333333	0	0	0	1	1	no
6	1	0	1	7	3	1	0	6	0.6	34	1	0	0	0.555555556	0	0	4.333333333	1	0.6667	no
3	1	0	8	20	1	2	6	3	0	155	1	0	0	0.444444444	0	0	50	4	2	no
3	3	0	5	9	0	1	4	3	0.833333333	40	0.666666667	2	0.875	0.5	0	0	11.33333333	1	0.6667	no
1	3	0	4	2	0	1	3	1	2	9	0	0	1	1	0	0	7	0	0	no
47	4	0	15	108	865	1	0	45	0.920652174	896	1	0	0.592920354	0.221884498	2	4	17.63829787	3	1.0426	no
22	2	0	16	59	0	1	15	22	0.714285714	354	0.6	2	0.752941176	0.162878788	1	3	14.86363636	3	1.4091	no
10	1	0	17	62	11	1	0	5	0.766666667	491	1	1	0	0.233333333	0	0	47.1	2	1.1	yes
2	2	0	3	3	0	1	2	2	1	14	0.5	1	0.923076923	0.75	0	0	5	1	0.5	no
5	1	4	7	8	8	4	3	4	0.5	34	1	0	0	0.8	0	0	5.6	3	1.2	no
2	5	3	6	5	1	3	3	2	2	12	0	0	0.994117647	1	1	1	5	1	0.5	no
11	1	0	4	21	13	1	0	11	0.6	68	0.5	0	0	0.340909091	0	0	5	1	0.8182	no
59	1	0	31	148	0	0	31	57	0.017241379	895	1	1	0	0.190862196	0	0	14.15254237	4	1.0339	no
25	4	0	10	49	224	0	0	25	0.90530303	304	1	0	0.736263736	0.37	2	3	10.72	1	0.96	no
6	2	0	6	36	0	1	0	5	0.3	165	1	0	0.583333333	0.5	1	2	26.16666667	3	1.8333	no
5	1	0	1	22	10	1	0	3	1.25	103	1	0	0	0.2	0	0	19.2	2	1	no
3	1	0	13	22	0	4	11	2	1	201	1	3	0	0.583333333	0	0	64	6	3.3333	no
57	2	1	56	242	1504	8	54	27	0.950255102	2550	0.785714286	3	0.537815126	0.113945578	2	5	43.49122807	9	2.0351	yes
5	1	0	2	6	2	1	1	5	0.75	36	1	0	0	0.6	0	0	5.4	1	0.8	yes
13	1	0	14	49	24	11	4	12	0.65	298	1	0	0	0.346153846	0	0	21.53846154	4	1.8462	no
2	3	0	3	5	0	1	2	1	0	15	1	0	1	1	0	0	6	0	0	no
29	2	0	21	104	236	1	20	22	0.767857143	733	1	0	0.695652174	0.143236074	1	4	24.13793103	5	1.7586	yes
1	1	0	2	1	0	2	0	1	2	1	0	0	0	1	0	0	0	1	1	no
5	5	0	4	18	8	1	0	4	0.875	76	1	0	0.98255814	0.625	2	2	13.8	3	1	no
10	1	6	12	14	37	6	6	10	0.777777778	51	1	1	0	0.3	0	0	3.9	1	0.8	no
21	2	2	9	58	156	3	0	15	0.855555556	373	1	0	0.512820513	0.32	0	0	16.33333333	6	1.381	no
3	1	0	8	4	0	8	0	3	0.5	20	1	0	0	0.666666667	0	0	5	1	0.6667	no
25	1	0	8	90	112	4	7	21	0.907738095	1160	0.357142857	1	0	0.239583333	0	0	44.84	29	2.96	no
2	3	0	6	7	1	2	4	2	2	18	0	0	0.9375	0.625	0	0	8	1	0.5	no
23	2	0	7	33	213	4	3	15	0.966403162	284	0.47826087	2	0.375	0.239130435	0	0	10.34782609	5	1.4348	no
21	1	5	12	46	132	7	5	10	0.5875	281	0.75	1	0	0.173160173	0	0	12.19047619	4	1.381	no
22	4	5	30	104	63	5	25	11	0.571428571	707	1	1	0.875739645	0.184659091	4	12	31.04545455	9	1.7727	no
21	3	0	12	77	160	2	0	15	0.9125	797	1	0	0.661016949	0.227513228	2	3	36.57142857	3	1.0952	no
9	2	0	7	30	0	1	7	9	0	228	1	0	0.5	0.333333333	1	1	24.22222222	3	2.1111	no
12	2	0	6	31	20	3	5	9	1.012539185	360	1	1	0.5	0.393939394	1	1	26.58333333	6	2.0833	no
3	1	0	16	3	3	15	1	3	2	3	0	0	0	1	0	0	0	1	1	no
38	4	4	21	104	613	4	0	29	0.897683398	839	1	1	0.644230769	0.22556391	1	1	20.71052632	18	1.8158	yes
1	1	0	34	1	0	34	0	1	2	1	0	0	0	1	0	0	0	1	1	no
2	3	0	4	5	0	1	3	2	1	21	0.5	1	0.933333333	0.666666667	0	0	8.5	1	0.5	no
11	1	0	23	16	31	21	4	8	0.8	77	0.833333333	3	0	0.26	0	0	5.454545455	1	0.8182	no
3	2	0	3	5	3	0	0	1	1	18	0	1	0.8	0.75	1	1	4.666666667	1	0.3333	no
2	1	0	4	2	1	2	2	2	2	2	0	0	0	0.75	0	0	0	1	1	no
25	1	0	6	26	276	5	1	25	0.958333333	136	1	1	0	0.246666667	0	0	3.96	1	0.96	no
6	1	0	23	6	15	22	1	6	2	6	0	0	0	0.555555556	0	0	0	1	1	no
8	2	0	5	25	6	0	5	6	0.628571429	145	1	0	0.6	0.371428571	0	0	16.5	6	1.375	no
11	1	0	43	11	55	35	8	11	2	11	0	0	0	0.409090909	0	0	0	1	1	yes
1	3	0	3	2	0	3	0	1	2	5	0	0	1	1	0	0	4	0	0	no
3	1	0	2	4	1	2	0	3	0.5	14	1	0	0	0.666666667	0	0	3.333333333	1	0.6667	no
10	1	0	2	12	25	1	0	10	0.805555556	53	1	0	0	0.7	0	0	3.9	1	0.9	no
12	1	0	35	18	30	32	4	12	0.727272727	99	1	4	0	0.277777778	1	1	6.833333333	2	0.9167	no
9	1	0	4	11	28	3	1	9	0.875	60	1	2	0	0.481481481	0	0	5.222222222	2	1.1111	no
2	1	0	3	2	1	3	0	2	2	2	0	0	0	0.75	0	0	0	1	1	no
11	1	0	14	24	17	10	4	10	0.54	107	1	0	0	0.393939394	0	0	8.272727273	2	1.1818	yes
13	3	0	16	26	46	14	3	12	0.736111111	243	1	1	0.421052632	0.196581197	1	1	17.23076923	6	1.6154	no
30	1	0	27	78	267	16	12	30	0.873563218	543	1	1	0	0.123076923	0	0	16.8	5	1.4667	no
2	2	0	4	4	1	1	3	1	2	8	0	0	0.666666667	0.75	1	1	3	1	0.5	no
14	1	0	10	39	0	2	8	13	0.661538462	225	1	2	0	0.224489796	0	0	14.71428571	4	1.7143	no
13	1	0	28	104	76	2	26	8	0.916666667	691	1	1	0	0.227272727	0	0	52.07692308	8	1.6154	no
12	1	0	9	31	54	1	8	10	0.840909091	170	1	0	0	0.5	0	0	12.83333333	3	1.4167	no
1	1	0	7	1	0	6	1	1	2	1	0	0	0	1	0	0	0	1	1	no
23	1	0	57	23	253	46	16	23	2	23	0	0	0	0.127717391	0	0	0	1	1	no
15	2	0	12	16	67	9	3	15	0.867346939	104	1	1	0.125	0.293333333	0	0	5.466666667	1	0.9333	no
9	1	2	5	36	36	2	3	9	2	146	0	0	0	0.444444444	1	1	15.22222222	9	1.8889	no
21	2	0	21	38	170	17	4	21	0.6625	224	1	1	0.333333333	0.253968254	1	9	9.476190476	1	0.7619	no
3	1	0	6	18	3	2	4	2	2	67	0	0	0	0.444444444	1	1	21.33333333	7	3	no
157	1	0	111	312	11794	51	75	142	0.967013889	2701	0.9375	12	0	0.062278839	0	0	15.89808917	6	1.5159	no
14	1	0	57	32	45	57	0	13	0.725274725	277	0.714285714	0	0	0.307692308	1	1	18.28571429	7	1.7143	no
5	1	0	11	14	4	8	3	3	0.5	72	1	1	0	0.25	0	0	13.2	1	0.6	no
6	1	0	11	6	15	10	2	6	2	6	0	0	0	1	0	0	0	1	1	no
3	1	0	2	5	0	1	1	3	0	22	1	1	0	0.555555556	0	0	6	2	1	no
25	1	0	62	25	300	55	8	25	2	25	0	0	0	0.296	0	0	0	1	1	no
8	1	0	11	17	0	9	3	8	0.428571429	54	1	1	0	0.416666667	0	0	5.5	1	0.875	no
6	1	0	9	9	3	6	3	5	0.7	52	0.5	3	0	0.466666667	0	0	7	1	0.6667	no
11	1	0	6	12	25	4	2	11	0.8	78	1	1	0	0.363636364	0	0	5.636363636	2	1	no
32	3	17	33	84	470	17	0	8	0.922580645	670	0.6	0	0.552238806	0.25	0	0	19.78125	5	1.7188	no
17	1	0	6	29	90	2	5	17	0.8125	167	1	0	0	0.382352941	0	0	8.470588235	1	0.8824	no
3	1	2	7	12	3	2	5	1	2	53	0	0	0	0.5	0	0	16.66666667	2	1	no
7	1	0	54	7	21	54	0	7	2	7	0	0	0	0.571428571	0	0	0	1	1	no
9	2	1	13	38	12	2	12	8	0.5	197	1	1	0.5	0.377777778	0	0	20.66666667	5	1.6667	no
28	6	0	17	70	300	1	17	21	0.728395062	488	0.666666667	0	0.862944162	0.129120879	4	9	16.21428571	8	1.8214	no
1	1	0	7	1	0	5	2	1	2	1	0	0	0	1	0	0	0	1	1	no
6	2	0	3	9	9	2	1	6	0.4	40	1	0	0.791666667	0.666666667	1	8	5.5	2	1	no
2	1	0	4	2	1	4	0	2	2	2	0	0	0	0.666666667	0	0	0	1	1	no
4	1	0	16	79	0	1	15	3	0	435	1	1	0	0.5	0	0	107.5	1	0.75	no
4	1	0	15	10	0	15	0	2	0.5	68	0.25	3	0	0.666666667	0	0	15	4	1.25	no
8	1	0	27	8	28	14	14	8	2	8	0	0	0	0.267857143	0	0	0	1	1	yes
5	1	0	5	56	0	1	4	5	0.75	334	1	0	0	0.342857143	0	0	65	11	3	no
14	5	0	20	105	73	0	0	7	0.807692308	623	1	0	0.888888889	0.207792208	3	6	43.35714286	7	1.5714	no
6	1	0	3	14	7	2	2	6	0.5	63	1	1	0	0.4	0	0	9.166666667	2	1	no
10	2	0	9	38	15	0	0	8	0.694444444	197	1	0	0.5	0.4	0	0	18.3	7	1.6	no
1	3	0	3	2	0	1	2	1	2	8	0	0	1	1	0	0	6	0	0	no
4	1	0	2	6	0	1	1	4	0.333333333	35	1	2	0	0.5	0	0	7.25	3	1.25	no
20	1	0	106	45	182	103	5	17	1.015037594	124	0.285714286	1	0	0.144736842	0	0	4.85	2	0.95	no
19	1	0	8	19	171	8	0	19	2	19	0	0	0	0.421052632	0	0	0	1	1	no
2	1	0	9	2	1	7	3	2	2	4	0	0	0	0.625	0	0	0	1	1	no
8	2	0	9	61	28	2	7	6	1.142857143	544	1	0	0.611111111	0.375	1	3	66.875	4	1.625	yes
13	6	0	25	69	78	1	24	12	2	420	0	0	0.945273632	0.174825175	4	7	31.30769231	4	1.2308	no
3	2	0	5	5	3	2	3	1	1	18	0	1	0.8	0.75	1	1	4.666666667	1	0.3333	no
2	2	0	1	4	1	0	1	2	2	10	0	0	0.666666667	0.666666667	1	1	4	1	0.5	no
4	1	0	7	17	0	5	2	2	0.666666667	58	0.5	1	0	0.833333333	0	0	13	2	0.75	no
9	1	0	3	11	26	2	1	9	0.85	60	1	0	0	0.361111111	0	0	5.111111111	1	0.8889	no
3	1	0	11	3	3	8	3	3	2	3	0	0	0	1	0	0	0	1	1	no
5	1	0	8	5	10	8	0	5	2	5	0	0	0	0.7	0	0	0	1	1	no
3	2	1	4	5	3	3	1	3	2	18	0	0	0.875	0.555555556	1	1	5	1	0.3333	no
3	1	0	3	3	3	2	1	3	2	3	0	0	0	0.666666667	0	0	0	1	1	no
28	1	0	11	72	118	5	10	18	0.994026284	719	0.967741935	0	0	0.220238095	0	0	23.57142857	6	2.7143	yes
14	1	0	10	34	65	1	0	13	0.355769231	207	1	0	0	0.404761905	0	0	13.21428571	3	1.1429	no
5	1	0	9	20	2	3	6	5	0.625	89	1	1	0	0.533333333	0	0	16.4	2	1.2	no
4	1	0	6	4	6	6	0	4	2	4	0	0	0	1	0	0	0	1	1	yes
1	3	0	4	2	0	1	3	1	2	11	0.5	0	1	1	0	0	8	0	0	no
9	1	1	5	29	0	3	3	6	0.5625	157	1	0	0	0.416666667	0	0	16.22222222	3	1.4444	no
1	1	0	8	1	0	6	2	1	2	1	0	0	0	1	0	0	0	1	1	no
12	1	0	10	64	0	1	10	7	0.545454545	444	1	1	0	0.243055556	0	0	35.75	6	2.6667	yes
4	1	0	6	38	6	2	4	2	1	242	0	0	0	0.375	0	0	59.25	9	4.5	no
2	1	0	34	2	1	33	1	2	2	7	0	0	0	0.75	0	0	0	1	1	no
17	1	0	6	39	110	2	4	17	0.09375	165	1	1	0	0.344537815	0	0	8.588235294	2	1.0588	no
3	1	0	5	3	3	3	2	3	2	3	0	0	0	1	0	0	0	1	1	no
16	4	0	8	27	68	0	0	16	0.847619048	175	1	0	0.817073171	0.71875	0	0	9.5	1	0.9375	yes
19	1	0	6	64	75	1	6	18	0.805555556	636	1	1	0	0.385964912	0	0	32.15789474	6	2.3684	no
6	1	0	6	13	0	3	3	6	0.4	55	1	1	0	0.458333333	0	0	7.833333333	2	1	no
6	4	0	8	23	0	0	0	6	0.4	143	1	0	0.930555556	0.666666667	1	1	22.5	1	0.8333	no
4	3	0	7	10	4	2	5	1	0.666666667	27	1	1	0.714285714	0.5	1	1	5.5	1	0.5	no
2	3	0	4	4	0	1	3	2	1.6	30	0.4	0	0.941176471	0.6	0	0	11.5	1	0.5	no
30	1	0	37	68	345	30	9	27	0.773399015	513	1	3	0	0.18226601	0	0	15.86666667	5	1.6	no
10	1	0	20	61	45	6	16	9	2	192	0	0	0	0.166666667	0	0	18.2	3	1.7	no
8	6	0	6	41	22	0	0	5	0.714285714	204	1	0	0.938053097	0.40625	2	2	24.375	5	1.75	no
2	2	0	6	13	1	1	6	2	2	46	0	0	0.857142857	0.666666667	0	0	22	5	2.5	no
4	1	0	2	6	6	1	1	3	1	23	0	1	0	0.666666667	0	0	4.5	2	0.75	no
2	1	0	24	2	1	24	0	2	2	2	0	0	0	0.75	0	0	0	1	1	no
10	5	0	9	44	13	0	0	9	0.722222222	176	1	0	0.920353982	0.466666667	2	4	16.2	1	0.9	no
1	5	0	3	2	0	2	1	1	2	5	0	0	1	1	0	0	4	0	0	no
7	1	0	3	12	0	3	1	7	0.666666667	77	1	4	0	0.428571429	0	0	9.285714286	1	0.8571	no
6	1	0	6	40	13	2	4	5	0.2	227	1	0	0	0.666666667	0	0	36.66666667	1	0.6667	no
1	1	0	5	1	0	5	1	1	2	1	0	0	0	1	0	0	0	1	1	no
4	1	0	6	14	0	3	3	4	0.333333333	74	1	0	0	0.5	0	0	17	7	2.25	no
3	3	0	7	18	0	1	6	3	0.833333333	87	0.666666667	2	0.875	0.466666667	0	0	27	1	0.6667	no
30	3	1	26	132	369	1	25	13	0.724137931	1096	1	0	0.804054054	0.171111111	1	2	35.43333333	18	2.6333	no
3	3	0	7	12	0	1	6	3	0.833333333	64	0.666666667	1	0.875	0.444444444	0	0	19.33333333	1	0.6667	no
6	1	0	11	13	0	10	2	6	0.4	44	1	1	0	0.444444444	0	0	6	1	0.8333	no
1	1	0	6	1	0	4	2	1	2	1	0	0	0	1	0	0	0	1	1	no
13	3	0	8	32	4	0	0	13	0.666666667	134	1	0	0.755102041	0.192307692	2	2	9.076923077	1	0.9231	no
13	1	0	13	14	78	11	2	12	1.055555556	24	0	1	0	0.533333333	0	0	0.615384615	1	0.9231	no
3	1	0	10	3	3	7	3	3	2	3	0	0	0	1	0	0	0	1	1	no
1	2	0	14	2	0	13	1	1	2	4	0	0	1	1	0	0	3	0	0	no
2	1	0	6	2	1	4	2	2	2	2	0	0	0	1	0	0	0	1	1	no
48	1	0	16	109	118	3	15	39	0.795744681	719	1	5	0	0.147569444	0	0	13.77083333	6	1.625	yes
2	1	0	16	2	1	14	2	2	2	2	0	0	0	0.75	0	0	0	1	1	no
7	4	0	7	27	0	0	0	7	0.611111111	147	1	0	0.917808219	0.357142857	0	0	19.57142857	1	0.8571	no
13	1	0	22	30	0	15	8	11	0.416666667	267	0.333333333	0	0	0.285714286	0	0	19.30769231	7	2.3077	no
4	2	2	7	17	4	2	5	1	0.666666667	60	1	0	0.4	0.666666667	0	0	13.75	2	1.25	no
10	1	0	11	39	39	11	0	7	0.666666667	1308	1	0	0	0.174603175	0	0	129.7	7	2.8	no
7	1	0	3	8	15	3	0	6	0.5	51	1	0	0	0.535714286	0	0	5.857142857	1	0.5714	no
12	4	0	8	24	30	0	0	12	0.8	124	1	0	0.858974359	0.708333333	0	0	8.916666667	1	0.9167	yes
2	1	0	5	2	1	3	2	2	2	2	0	0	0	1	0	0	0	1	1	no
2	1	1	6	4	1	3	3	2	2	8	0	0	0	0.625	0	0	3	1	0.5	no
5	2	0	4	21	0	0	4	4	0.166666667	144	1	0	0.666666667	0.533333333	1	1	27.2	5	2.4	no
4	1	0	4	7	0	1	3	4	0.333333333	31	1	2	0	0.4375	0	0	6.25	2	1	no
4	1	0	22	12	6	22	0	3	2	72	0	0	0	0.375	0	0	17	2	1.5	no
1	1	0	7	1	0	5	2	1	2	1	0	0	0	1	0	0	0	1	1	no
2	3	0	5	7	1	1	4	2	2	18	0	0	0.9375	0.625	0	0	8	1	0.5	no
3	2	0	3	6	3	1	2	3	2	15	0	0	0.8	0.833333333	2	2	4	1	0.6667	no
29	3	0	21	97	316	4	0	20	0.853571429	677	0.9	1	0.517241379	0.206896552	2	2	22	8	1.931	no
5	1	0	7	23	0	5	2	5	0.583333333	105	1	1	0	0.533333333	0	0	19.4	3	1.2	no
33	2	0	33	45	390	26	7	32	0.9296875	350	0.8125	1	0.0625	0.163194444	0	0	9.121212121	4	1.0303	no
3	2	0	4	23	3	1	3	0	1	95	0	1	0.933333333	1	2	2	30.33333333	3	1	no
3	2	3	6	11	1	3	3	2	0.5	33	1	1	0.857142857	0.666666667	0	0	9.666666667	1	0.6667	no
1	3	0	5	2	0	1	4	1	2	9	0	0	1	1	0	0	7	0	0	no
6	1	0	5	22	0	3	3	4	0.6	84	1	2	0	0.444444444	0	0	12.5	2	1	yes
8	1	0	16	8	28	10	6	8	2	8	0	0	0	0.34375	0	0	0	1	1	no
15	1	0	19	66	39	2	18	6	0.827380952	451	1	3	0	0.20952381	0	0	28.26666667	6	1.9333	no
5	2	3	5	9	0	3	2	5	0.25	34	1	0	0.571428571	0.533333333	1	1	5.6	1	0.6	no
17	3	0	15	78	84	0	0	15	0.8515625	413	1	0	0.698113208	0.254901961	1	1	22.82352941	6	1.2353	no
4	1	0	2	6	0	1	1	4	0.333333333	35	1	2	0	0.5	0	0	7.25	3	1.25	no
6	4	0	6	19	3	0	0	6	0.8	94	0.5	0	0.930555556	0.444444444	1	1	14	1	0.8333	no
2	3	0	4	14	0	1	3	2	1	54	0.5	1	0.928571429	0.625	0	0	25	1	0.5	no
2	2	0	5	4	1	2	3	1	2	8	0	0	0.666666667	0.75	1	1	3	1	0.5	no
7	4	0	2	20	21	1	1	7	2	67	0	0	0.910447761	0.571428571	2	2	8.571428571	2	1	no
2	1	0	3	6	0	1	2	2	0	26	1	0	0	0.666666667	0	0	11.5	2	1	no
1	1	0	6	1	0	4	2	1	2	1	0	0	0	1	0	0	0	1	1	no
8	5	0	11	32	18	0	0	7	0.666666667	149	1	0	0.936936937	0.5	1	2	17.25	2	1	no
2	4	0	5	4	0	3	2	2	0	14	1	1	0.944444444	0.75	0	0	5.5	1	0.5	no
5	2	0	17	6	6	15	2	5	0.75	25	1	0	0.818181818	0.4	0	0	3.6	1	0.8	no
3	2	0	6	5	3	3	3	1	1	18	0	1	0.8	0.75	1	1	4.666666667	1	0.3333	no
5	1	0	13	31	8	2	11	4	0.625	140	0.5	1	0	0.342857143	0	0	26.6	1	0.8	no
15	3	0	17	69	105	3	0	7	1.071428571	583	1	0	0.735849057	0.275	1	2	37.8	1	0.9333	no
9	1	0	22	117	36	1	21	3	1.125	1209	0	0	0	0.476190476	0	0	133.2222222	16	4.6667	no
77	1	0	50	243	2706	4	49	49	0.947916667	2480	1	4	0	0.087550607	0	0	30.8961039	11	1.9481	yes
13	1	0	29	148	78	0	0	1	0.972222222	1407	0.333333333	0	0	0.192307692	0	0	107	8	2.3077	yes
11	1	0	12	52	37	4	0	5	0.7	360	1	1	0	0.383333333	0	0	31.36363636	8	1.8182	yes
1	1	0	9	1	0	8	1	1	2	1	0	0	0	1	0	0	0	1	1	no
99	1	0	65	293	3615	31	42	73	0.876984127	2894	1	9	0	0.090505768	1	1	28.05050505	21	2.202	yes
2	1	0	19	2	1	19	0	2	2	2	0	0	0	1	0	0	0	1	1	no
6	2	2	2	19	0	2	0	4	0.3	86	1	0	0.772727273	0.366666667	0	0	13	3	1.1667	no
10	2	3	5	21	0	4	1	9	0	84	1	1	0.968253968	0.5	0	0	7.3	1	0.2	no
13	2	0	11	50	46	0	0	10	0.783333333	267	1	0	0.428571429	0.323076923	0	0	19.15384615	8	1.5385	no
3	1	0	20	3	3	19	2	3	2	3	0	0	0	0.583333333	0	0	0	1	1	no
2	2	0	8	3	0	5	3	2	0	14	1	1	0.8	0.625	0	0	5.5	1	0.5	no
19	6	0	10	62	119	1	0	17	0.931623932	309	1	0	0.904255319	0.289473684	3	4	14.57894737	8	1.6316	no
3	2	2	5	10	0	2	3	2	0.5	39	1	2	0.857142857	0.466666667	0	0	11.33333333	1	0.6667	no
29	1	0	39	116	90	1	38	22	0.915584416	1109	0.818181818	5	0	0.149350649	0	0	36.86206897	14	2.069	yes
14	1	0	12	41	35	5	7	11	0.153846154	230	1	0	0	0.276785714	0	0	15.35714286	3	1.1429	no
3	2	2	6	14	0	2	4	2	0.5	70	1	2	0.857142857	0.466666667	0	0	21.66666667	1	0.6667	no
14	2	0	10	23	53	5	5	14	0.701923077	164	1	1	0.421052632	0.285714286	1	9	10.14285714	1	0.7857	no
4	1	3	7	5	0	7	0	4	1	32	0.25	0	0	0.5	0	0	6	1	0.5	no
4	3	0	2	8	6	2	0	4	1.333333333	21	1	0	1	0.666666667	0	0	4	0	0	no
3	2	0	3	5	3	1	2	3	2	12	0	0	0.666666667	0.777777778	0	0	3	1	0.6667	no
3	1	0	5	3	3	4	1	3	2	3	0	0	0	0.777777778	0	0	0	1	1	no
2	2	0	4	4	1	2	2	2	2	10	0	0	0.857142857	0.666666667	0	0	4	1	0.5	no
3	1	0	11	22	3	0	11	3	2	101	0	0	0	0.416666667	0	0	32.66666667	2	1.3333	no
3	1	0	11	38	1	1	10	3	0	215	1	0	0	0.416666667	0	0	70.33333333	4	1.6667	no
4	1	0	2	8	4	0	2	4	0.666666667	24	1	1	0	0.5	0	0	4.75	1	0.75	no
33	1	0	54	277	194	9	48	20	0.75625	2591	1	4	0	0.10955711	0	0	77.36363636	19	4	yes
2	3	0	3	5	0	1	2	1	0	15	1	0	1	1	0	0	6	0	0	no
1	1	0	5	1	0	4	1	1	2	1	0	0	0	1	0	0	0	1	1	no
22	2	0	20	143	0	2	20	5	0.761904762	1648	1	2	0.447368421	0.331168831	1	2	73.36363636	16	2.8636	yes
5	3	0	3	15	10	1	2	4	2	50	0	0	0.785714286	0.5	0	0	9	1	0.6	no
3	1	0	9	3	3	4	5	3	2	3	0	0	0	0.619047619	0	0	0	1	1	no
4	1	2	10	10	6	2	8	4	2	27	0	0	0	0.375	0	0	5.75	1	0.75	no
13	1	0	19	77	0	4	15	12	0.25	1090	1	1	0	0.253846154	0	0	82.76923077	14	2.8462	no
5	1	0	16	65	10	1	16	4	2	598	0	0	0	0.3	0	0	118.6	2	1	no
10	2	1	6	30	27	3	4	0	0.733333333	290	1	1	0.363636364	0.36	0	0	27.5	4	1.4	no
12	1	0	3	21	0	1	0	11	0.303030303	222	1	1	0	0.316666667	0	0	17	2	1	no
11	1	0	11	44	49	8	3	8	0.95	279	0.5	0	0	0.233333333	0	0	23.63636364	8	1.5455	yes
13	4	0	4	35	68	0	0	12	0.833333333	194	1	0	0.848101266	0.487179487	0	0	13.53846154	3	1.0769	no
4	1	0	24	104	0	2	22	3	0.333333333	763	1	2	0	0.375	0	0	189.25	1	0.75	no
2	1	0	2	8	1	2	0	1	2	49	0	0	0	0.5	0	0	23.5	4	2	no
11	1	0	7	20	37	7	0	10	0.625	132	1	0	0	0.393939394	1	1	10.63636364	3	1.4545	no
10	1	0	2	16	23	1	0	9	0.5	88	1	1	0	0.433333333	0	0	7.2	2	1	no
37	4	0	16	108	516	0	0	29	0.916666667	1130	0.928571429	0	0.650485437	0.16953317	2	3	29.16216216	5	1.6486	no
9	2	2	7	28	10	2	5	8	0.583333333	124	1	2	0.466666667	0.259259259	1	1	12.44444444	2	1	no
21	2	0	30	108	190	1	0	7	0.794444444	766	0.888888889	1	0.366666667	0.292857143	1	3	35.04761905	10	1.9524	no
74	1	0	84	163	2213	44	46	70	0.901946647	1119	0.894736842	12	0	0.055222603	0	0	13.86486486	11	1.2297	no
7	2	0	12	24	0	2	0	6	0.541666667	122	1	0	0.76	0.333333333	1	8	15.85714286	3	1.1429	no
19	1	1	32	29	107	29	3	19	0.895833333	186	0.875	3	0	0.195488722	0	0	8.368421053	5	1.2105	yes
2	1	0	12	2	1	11	1	2	2	2	0	0	0	0.75	0	0	0	1	1	no
29	1	0	24	91	312	10	16	27	0.821428571	699	1	3	0	0.116710875	0	0	22.75862069	6	1.8276	no
65	1	3	41	131	2010	5	37	39	0.911057692	810	1	5	0	0.077591973	0	0	11.26153846	5	1.4	yes
6	2	0	5	15	15	1	4	6	2	53	0	0	0.615384615	0.541666667	2	2	7.833333333	2	1.3333	no
4	1	0	5	9	0	4	1	4	0.333333333	34	1	1	0	0.5	0	0	7	1	0.75	no
3	2	0	10	5	3	7	3	1	1	18	0	1	0.8	0.75	1	1	4.666666667	1	0.3333	no
21	3	0	4	54	0	0	0	19	0.858333333	233	0.5	1	0.660714286	0.375	1	1	9.80952381	2	1	no
1	1	0	10	1	0	8	2	1	2	1	0	0	0	1	0	0	0	1	1	no
55	1	0	31	123	1255	17	15	41	0.87037037	1167	1	6	0	0.108932462	0	0	19.94545455	9	1.7091	yes
7	1	5	9	8	13	5	4	7	0.75	30	1	1	0	0.314285714	0	0	3	1	0.8571	no
3	1	0	15	3	3	14	1	3	2	3	0	0	0	0.666666667	0	0	0	1	1	no
8	1	0	18	17	20	17	1	8	0.464285714	141	1	1	0	0.34375	1	1	16.125	6	1.625	no
10	1	0	15	10	45	12	3	10	2	10	0	0	0	0.366666667	0	0	0	1	1	no
45	4	0	13	113	814	1	0	45	0.943722944	636	1	0	0.603603604	0.306666667	3	5	12.66666667	2	1	no
7	1	0	10	44	19	4	7	4	0.916666667	348	0.5	0	0	0.354166667	0	0	48.42857143	1	0.7143	yes
