# Supplementary material for: Predicting defects in imbalanced data using resampling methods: an empirical investigation
Source: PeerJ Comput Sci. 2022 Apr 29;8:e573. doi: 10.7717/peerj-cs.573 (PMC9137963; doi:10.7717/peerj-cs.573)
Supplement: Supplemental Information 2 — Synapse 1.0 has 157 classes out of which 16 classes are defective classes. Percentage of defective classes is 10.19%. [file peerj-cs-08-573-s002.csv]

wmc	dit	noc	cbo	rfc	lcom	ca	ce	npm	lcom3	loc	dam	moa	mfa	cam	ic	cbm	amc	max_cc	avg_cc	bug
6	1	0	12	65	3	1	11	2	0.7	585	0.5	0	0	0.3	0	0	96.16666667	39	7	no
4	3	0	5	9	4	0	5	3	0.666666667	30	1	0	0.6	0.666666667	0	0	6.25	1	0.5	no
5	2	0	11	41	6	0	11	3	0.846153846	423	0.923076923	0	0.25	0.416666667	0	0	81	17	3.8	no
6	1	0	6	22	0	4	3	5	0	154	1	0	0	0.5	0	0	24.5	7	3	no
1	1	0	9	1	0	8	1	1	2	1	0	0	0	1	0	0	0	1	1	no
4	2	0	4	22	2	1	3	2	0.555555556	139	1	0	0.5	0.625	0	0	33	4	1.75	yes
18	2	0	13	60	65	3	10	9	0.903743316	454	0.454545455	0	0.272727273	0.25210084	0	0	23.61111111	7	1.8889	no
2	3	0	7	4	1	5	2	2	2	9	0	0	0.933333333	0.75	0	0	3.5	1	0.5	no
8	1	1	10	41	20	1	9	5	0.857142857	220	0.666666667	0	0	0.357142857	0	0	26.125	14	2.375	no
7	1	0	1	8	0	1	0	7	0.722222222	104	1	0	0	0.428571429	0	0	13	5	1.4286	no
1	1	0	12	1	0	10	2	1	2	1	0	0	0	1	0	0	0	1	1	no
5	3	0	7	17	8	2	5	3	0.833333333	89	0.666666667	0	0.823529412	0.5	2	2	16.2	6	1.6	no
4	2	0	4	8	4	0	4	3	0.666666667	27	1	0	0.333333333	0.666666667	0	0	5.5	1	0.5	no
8	1	11	25	35	20	11	14	4	0.685714286	183	0.8	0	0	0.333333333	0	0	21.25	5	1.75	no
6	1	0	15	32	9	1	14	2	1	230	0.777777778	1	0	0.32	0	0	35.83333333	14	2.8333	no
1	1	0	0	2	0	0	0	1	2	4	0	0	0	1	0	0	3	0	0	no
9	2	0	6	10	22	3	3	9	0.791666667	47	0.666666667	1	0.333333333	0.277777778	0	0	3.888888889	1	0.8889	no
23	2	0	15	59	203	3	12	21	0.924242424	350	0.916666667	2	0.16	0.210227273	1	1	13.69565217	13	1.6957	no
6	2	0	11	26	13	0	11	3	0.866666667	105	0.333333333	0	0.6	0.4	1	2	16	4	1.3333	no
9	1	0	10	33	28	1	10	3	0.833333333	144	0.666666667	1	0	0.232142857	0	0	14.66666667	3	1.2222	no
15	2	0	17	68	43	2	15	9	0.825396825	473	0.777777778	0	0.315789474	0.223214286	0	0	29.93333333	10	1.8	yes
19	1	0	16	50	105	4	12	15	0.87037037	279	0.888888889	3	0	0.222222222	0	0	13.21052632	7	1.4737	no
8	1	0	9	21	20	1	8	3	0.80952381	88	0.666666667	1	0	0.238095238	0	0	9.625	2	0.875	no
13	1	0	25	79	66	1	24	4	0.666666667	438	0.5	0	0	0.25	0	0	32.53846154	19	2.7692	no
5	2	0	10	18	8	0	10	3	0.916666667	81	0.666666667	0	0.25	0.416666667	0	0	14.6	3	1	no
4	3	0	5	9	4	0	5	3	0.666666667	30	1	0	0.6	0.666666667	0	0	6.25	1	0.5	no
5	1	0	7	14	0	2	5	5	0.25	128	0	0	0	0.6	0	0	24.4	5	3	no
1	1	0	11	3	0	8	3	0	2	69	0	0	0	0	0	0	6	0	0	no
8	1	0	21	44	24	0	21	2	0.885714286	243	0.8	0	0	0.261904762	0	0	28.75	2	1.125	no
1	1	0	14	1	0	11	3	1	2	1	0	0	0	1	0	0	0	1	1	no
6	2	0	13	24	13	0	13	3	0.866666667	98	0.333333333	0	0.6	0.4	1	2	14.83333333	4	1.3333	no
32	1	0	29	76	172	13	17	29	0.824884793	561	0.714285714	1	0	0.225806452	0	0	16.3125	8	1.875	no
15	2	0	18	58	43	2	16	10	0.873015873	459	0.666666667	0	0.315789474	0.224489796	0	0	29	23	2.6667	yes
6	3	0	10	24	11	1	9	4	0.866666667	206	0.666666667	0	0.428571429	0.466666667	1	1	32.83333333	9	2.8333	no
2	1	0	10	2	1	8	2	2	2	2	0	0	0	0.75	0	0	0	1	1	no
5	2	0	14	33	6	0	14	3	0.8	206	0.8	0	0.25	0.416666667	0	0	39.2	5	1.4	no
5	2	7	15	22	8	7	8	1	0.75	73	0.5	0	0.666666667	0.3125	1	2	13.2	3	1	no
6	3	0	10	20	13	0	10	4	1.04	72	0.8	0	0.75	0.4	2	3	10.16666667	1	0.6667	no
2	1	11	15	8	1	11	4	1	2	36	0	0	0	0.666666667	0	0	17	5	2.5	no
4	1	0	8	8	4	1	7	2	0.666666667	32	1	1	0	0.5	0	0	6.75	2	0.75	no
4	1	0	8	4	6	6	2	4	2	4	0	0	0	0.666666667	0	0	0	1	1	no
2	1	0	12	14	0	1	12	2	0	77	1	0	0	0.75	0	0	37	4	2	no
6	2	0	17	34	1	4	13	4	0.75	185	0.75	1	0.6	0.35	0	0	29.16666667	12	2.5	no
5	2	0	11	28	6	0	11	3	0.833333333	216	0.666666667	0	0.25	0.416666667	0	0	41.6	14	3.2	yes
4	1	1	18	40	4	2	16	2	0.833333333	192	0.5	0	0	0.444444444	0	0	46.5	1	0.5	no
6	1	0	20	37	13	1	19	3	0.7	123	0.5	0	0	0.28	0	0	19.16666667	8	1.8333	no
17	3	0	23	54	76	10	13	14	0.868055556	377	0.888888889	0	0.482758621	0.3	3	3	20.64705882	24	2.2353	no
7	1	0	7	29	11	1	6	2	0.7	175	0.2	0	0	0.266666667	0	0	23.28571429	4	1.2857	no
4	2	0	8	18	4	2	6	2	0.777777778	71	0.666666667	0	0.75	0.444444444	0	0	16	5	1.5	no
6	3	0	10	23	13	0	10	3	0.866666667	87	0.333333333	0	0.692307692	0.4	1	2	13	3	1.1667	no
47	1	0	56	47	1081	51	9	47	2	47	0	0	0	0.13926499	0	0	0	1	1	no
10	2	7	13	32	0	7	6	8	0.703703704	123	0.666666667	0	0.428571429	0.277777778	0	0	11	2	0.9	no
15	2	0	13	48	63	3	10	13	0.830357143	295	0.875	2	0.235294118	0.255102041	1	1	18.13333333	12	2	yes
6	2	0	10	13	1	4	6	4	0.733333333	55	0.666666667	1	0.5	0.4	1	1	7.666666667	1	0.6667	no
9	1	0	24	61	30	0	24	6	0.9375	274	0.75	0	0	0.267857143	0	0	29	2	0.8889	no
3	5	0	6	6	3	2	5	3	2	18	0	0	0.989690722	0.5	0	0	5	1	0.3333	no
2	1	0	7	2	1	5	2	2	2	2	0	0	0	0.666666667	0	0	0	1	1	no
5	1	0	6	26	0	4	3	5	0.25	288	1	0	0	0.6	0	0	56.2	9	4.2	no
5	2	0	9	28	6	0	9	3	0.833333333	106	0.666666667	0	0.25	0.416666667	0	0	19.6	2	0.8	no
6	2	0	15	35	13	0	15	3	0.866666667	173	0.333333333	0	0.6	0.4	1	2	27.33333333	8	2	no
6	2	0	11	27	13	0	11	3	0.866666667	130	0.333333333	0	0.6	0.4	1	2	20.16666667	8	2	no
27	2	0	29	92	213	2	27	18	0.887362637	596	0.714285714	0	0.193548387	0.196153846	0	0	20.55555556	11	2.3704	yes
4	3	0	12	25	4	3	9	2	0.777777778	105	0.666666667	0	0.875	0.444444444	2	2	24.5	7	2	no
6	1	0	14	22	15	5	9	5	2	146	0	0	0	0.5	0	0	23.33333333	4	2.3333	no
26	1	0	16	34	257	12	4	23	0.956923077	196	0.615384615	1	0	0.194285714	0	0	6.038461538	3	1.2692	no
6	3	0	14	35	13	0	14	3	0.866666667	142	0.333333333	0	0.692307692	0.4	1	2	22.16666667	5	1.5	no
7	1	11	13	14	0	11	2	7	0.5	73	1	0	0	0.523809524	0	0	9.142857143	4	1.4286	no
29	1	0	12	30	322	12	0	29	0.928571429	186	1	0	0	0.296551724	0	0	4.931034483	1	0.9655	no
6	1	0	15	38	7	1	14	3	0.733333333	336	0.666666667	0	0	0.35	0	0	54.5	18	4	yes
7	3	0	12	32	17	1	11	4	0.888888889	228	0.333333333	0	0.642857143	0.366666667	1	2	31.14285714	10	2.8571	no
1	1	0	5	1	0	3	2	1	2	1	0	0	0	1	0	0	0	1	1	no
5	2	0	8	20	8	0	8	3	1.107142857	116	0.857142857	0	0.25	0.416666667	0	0	20.8	7	1.8	no
9	1	0	14	68	28	1	13	3	0.75	545	0.666666667	1	0	0.232142857	0	0	59.22222222	25	5.2222	no
4	2	7	15	21	4	7	8	1	0.833333333	71	0.5	0	0.333333333	0.333333333	0	0	16.25	3	1	no
10	1	0	14	48	33	7	7	6	0.666666667	264	0.5	0	0	0.222222222	0	0	25.2	4	1.4	no
5	2	0	11	33	6	0	11	3	0.833333333	289	0.666666667	0	0.25	0.416666667	0	0	56.2	19	4.2	no
8	1	0	8	21	16	3	5	5	0.625	158	0.875	0	0	0.514285714	0	0	17.75	5	1.75	no
6	2	0	12	31	13	0	12	3	0.866666667	129	0.333333333	0	0.6	0.4	1	2	20	6	1.6667	no
9	1	0	9	12	26	6	3	8	0.928571429	70	0.428571429	0	0	0.375	0	0	6	1	0.7778	no
18	1	0	2	25	87	1	1	18	0.852941176	200	1	0	0	0.361111111	0	0	9.666666667	1	0.9444	no
2	1	0	18	15	1	6	15	2	2	63	0	0	0	0.5	0	0	30.5	7	3.5	no
5	2	0	20	59	2	1	20	3	0.75	491	0.75	0	0.4	0.5	1	1	96.4	1	0.6	no
13	1	0	9	32	30	3	6	10	0.833333333	197	0.857142857	2	0	0.366666667	0	0	13.61538462	5	1.4615	no
2	1	0	2	3	1	2	0	1	1	12	0	0	0	1	0	0	4	0	0	no
11	1	0	13	44	7	3	10	5	0.918181818	525	0.181818182	1	0	0.28	0	0	44.72727273	5	1.5455	no
6	1	0	8	47	13	0	8	3	0.8	257	0.5	0	0	0.2	0	0	41.5	6	1.5	yes
7	1	0	12	36	3	1	12	5	0.666666667	275	0.666666667	1	0	0.261904762	0	0	37.85714286	22	3.7143	yes
11	3	0	11	36	17	2	9	9	0.733333333	267	0.833333333	0	0.608695652	0.3	2	2	22.72727273	8	1.9091	no
2	1	0	4	2	1	2	2	2	2	2	0	0	0	0.75	0	0	0	1	1	no
6	1	0	11	6	15	10	1	6	2	6	0	0	0	0.458333333	0	0	0	1	1	no
6	2	0	10	21	13	0	10	3	0.866666667	83	0.333333333	0	0.6	0.4	1	2	12.33333333	3	1.1667	no
3	1	0	2	4	0	2	0	3	0	20	1	0	0	1	0	0	5.333333333	1	0.6667	no
3	4	0	88	6	3	88	0	3	1.5	17	1	0	1	0.777777778	0	0	4.333333333	0	0	no
6	1	0	13	14	5	3	10	4	0.75	65	0.75	2	0	0.2	0	0	9.166666667	1	0.6667	no
5	1	3	14	17	10	13	2	4	2	88	0	0	0	0.45	0	0	16.6	5	2	no
10	1	0	8	19	9	7	1	10	0.666666667	157	1	0	0	0.475	0	0	14.4	2	1.2	no
2	1	0	14	14	1	7	10	2	2	91	0	0	0	0.5	0	0	44.5	7	3.5	no
6	2	0	12	30	13	0	12	3	0.866666667	161	0.333333333	0	0.6	0.4	1	2	25.33333333	9	2.1667	no
1	1	0	4	2	0	4	0	0	2	88	0	0	0	0	0	0	49	0	0	no
2	2	0	7	9	1	0	7	2	2	20	0	0	0.875	0.75	0	0	9	1	0.5	no
2	1	0	11	8	0	1	10	2	0	42	1	0	0	0.75	0	0	19.5	3	1.5	no
4	3	0	5	9	4	0	5	3	0.666666667	30	1	0	0.6	0.666666667	0	0	6.25	1	0.5	no
9	1	0	17	39	30	1	16	7	0.90625	216	0.75	2	0	0.25	0	0	22.55555556	6	1.3333	yes
9	1	0	2	12	22	1	1	9	0.8125	75	1	2	0	0.288888889	0	0	6.888888889	4	1.2222	no
9	1	0	17	42	28	1	17	3	0.791666667	210	0.666666667	1	0	0.232142857	0	0	22	6	1.5556	no
9	1	0	7	23	16	3	4	7	0.8125	94	0.75	1	0	0.3	0	0	9	2	1	no
5	3	0	12	31	6	0	12	3	0.833333333	228	0.666666667	0	0.5	0.416666667	1	1	44	10	2.4	no
5	1	0	8	17	0	2	6	5	0.25	124	1	0	0	0.6	0	0	23.6	5	3	no
6	2	0	13	40	13	0	13	3	1	254	0.6	0	0.6	0.4	1	2	40.5	12	2.6667	no
5	1	0	17	61	6	1	16	2	0.75	522	0.8	0	0	0.3125	0	0	102.4	30	6.4	no
5	1	0	8	18	0	2	6	5	0.25	143	1	0	0	0.6	0	0	27.4	5	3	no
7	1	0	6	34	19	1	5	3	0.666666667	187	0.5	0	0	0.458333333	0	0	25.42857143	10	2	no
10	2	0	9	36	11	2	7	8	0.796296296	227	0.833333333	1	0.428571429	0.288888889	0	0	21.1	12	1.9	no
18	2	0	17	62	103	2	15	11	0.909090909	459	0.909090909	0	0.272727273	0.294117647	0	0	23.88888889	13	2.0556	no
6	1	0	11	32	13	1	10	3	0.7	141	0.5	0	0	0.3	0	0	22.16666667	6	1.6667	no
7	1	0	8	31	3	2	6	2	0.916666667	383	0.181818182	1	0	0.333333333	0	0	50.57142857	3	1.1429	no
12	2	0	10	67	52	0	10	8	0.848484848	589	0.666666667	0	0.375	0.363636364	2	4	47.83333333	8	2.25	no
6	1	0	15	39	7	1	14	3	0.8	335	0.666666667	0	0	0.32	0	0	54.33333333	15	4.1667	no
6	1	0	10	28	9	1	9	3	0.8	113	0.5	0	0	0.333333333	0	0	17.5	1	0.6667	no
6	1	0	11	13	15	0	11	6	2	35	0	0	0	0.361111111	0	0	4.833333333	1	0.8333	no
5	2	0	12	39	6	0	12	3	0.833333333	224	0.666666667	0	0.25	0.416666667	0	0	43.2	13	3	no
5	1	0	20	29	6	1	20	2	0.75	193	0.666666667	0	0	0.5	0	0	37	8	2	no
10	2	0	11	48	7	2	9	7	0.759259259	312	0.666666667	0	0.428571429	0.222222222	0	0	29.6	6	1.8	no
9	1	0	13	39	28	1	13	3	0.833333333	171	0.666666667	1	0	0.232142857	0	0	17.66666667	5	1.4444	no
4	1	0	7	4	6	6	1	4	2	4	0	0	0	0.7	0	0	0	1	1	no
5	1	0	16	24	8	9	7	3	0.875	103	0.5	0	0	0.35	0	0	19.2	4	1.2	no
7	2	0	12	30	7	0	12	3	0.777777778	128	0.666666667	0	0.166666667	0.416666667	0	0	16.85714286	3	1	no
5	1	0	13	26	6	1	12	2	0.75	145	0.8	0	0	0.3125	0	0	27	6	1.6	no
5	1	0	13	5	10	11	3	5	2	5	0	0	0	0.45	0	0	0	1	1	yes
10	1	0	38	108	39	1	37	3	0.833333333	604	0.5	0	0	0.19047619	0	0	59.2	6	2.2	yes
5	3	0	7	17	8	2	5	3	0.833333333	93	0.666666667	0	0.823529412	0.5	2	2	17	6	1.8	no
2	1	0	6	8	1	2	4	2	2	33	0	0	0	0.5	0	0	15.5	3	1.5	no
10	1	0	7	22	11	3	4	10	0.622222222	169	1	2	0	0.316666667	0	0	15.4	7	1.9	no
5	3	0	8	18	8	1	7	2	0.75	61	0.5	0	0.75	0.3125	1	2	10.8	2	0.8	no
8	1	0	4	8	28	4	0	8	2	8	0	0	0	1	0	0	0	1	1	no
7	3	0	13	35	7	0	13	3	0.80952381	203	0.857142857	0	0.375	0.416666667	1	1	27	9	1.8571	no
6	3	0	12	31	13	0	12	3	0.866666667	141	0.333333333	0	0.692307692	0.4	1	2	22	6	1.6667	no
15	2	0	10	44	47	2	8	12	0.885714286	479	0.7	0	0.315789474	0.3	0	0	30.26666667	27	2.6	yes
4	1	0	13	31	4	4	9	2	0.833333333	185	0.5	0	0	0.333333333	0	0	44.75	11	3	no
9	1	0	11	58	28	1	10	4	0.75	465	0.666666667	1	0	0.25	0	0	50.33333333	30	4.5556	yes
7	1	0	43	7	21	43	1	7	2	7	0	0	0	0.428571429	0	0	0	1	1	no
14	1	0	8	27	35	3	5	14	0.743589744	165	1	2	0	0.255102041	0	0	10.35714286	5	1.5714	no
5	1	0	11	27	6	1	10	2	0.75	120	0.8	0	0	0.3125	0	0	22	4	1.2	no
2	1	0	14	16	0	1	14	2	0	102	1	0	0	0.75	0	0	49.5	6	3	no
5	1	0	3	32	4	3	0	2	0.65	198	0.8	0	0	0.25	0	0	37.6	5	2	no
60	1	0	45	147	490	17	29	56	0.898305085	867	0.909090909	2	0	0.103954802	0	0	13.26666667	10	1.4667	yes
16	3	0	17	88	56	3	15	10	0.848484848	595	0.909090909	1	0.5	0.257142857	2	2	35.5	9	2.125	no
4	1	0	55	4	6	55	1	4	2	4	0	0	0	0.5	0	0	0	1	1	no
4	3	0	7	11	6	1	6	2	1	39	0.5	0	0.6	0.333333333	1	1	8.25	1	0.5	no
6	3	0	10	23	13	0	10	3	0.866666667	87	0.333333333	0	0.692307692	0.4	1	2	13	3	1.1667	no
6	2	0	12	30	13	0	12	3	0.866666667	167	0.333333333	0	0.6	0.4	1	2	26.33333333	11	2.5	no
8	1	0	10	8	28	7	3	8	2	8	0	0	0	0.4375	0	0	0	1	1	no
3	1	0	6	7	0	3	3	3	0.25	76	1	0	0	0.555555556	0	0	23.66666667	4	1.6667	no
54	1	0	34	136	1269	8	28	50	0.959468903	806	0.925925926	4	0	0.119013062	0	0	13.42592593	23	1.3704	no
6	3	0	10	23	13	0	10	3	0.866666667	87	0.333333333	0	0.692307692	0.4	1	2	13	3	1.1667	no
6	2	0	12	34	13	0	12	3	0.866666667	190	0.333333333	0	0.6	0.4	1	2	30.16666667	10	2.3333	no
7	1	0	34	96	9	2	32	3	0.833333333	527	0.75	0	0	0.361111111	0	0	73.71428571	20	4.2857	yes
