# Supplementary material for: Predicting defects in imbalanced data using resampling methods: an empirical investigation
Source: PeerJ Comput Sci. 2022 Apr 29;8:e573. doi: 10.7717/peerj-cs.573 (PMC9137963; doi:10.7717/peerj-cs.573)
Supplement: Supplemental Information 3 — Tomcat6.0 consists of 858 classes out of which 77 classes are defective classes. Percentage of defective classes is only 9.85%. [file peerj-cs-08-573-s003.csv]

wmc	dit	noc	cbo	rfc	lcom	ca	ce	npm	lcom3	loc	dam	moa	mfa	cam	ic	cbm	amc	max_cc	avg_cc	bug
8	1	0	6	14	26	2	0	7	1	39	1	2	0	0.392857143	0	0	3.5	1	0.75	no
2	4	0	4	5	1	1	0	2	2	36	0	0	0.975609756	0.666666667	1	1	17	1	0.5	no
56	1	0	49	89	1310	40	0	56	0.956473829	583	1	24	0	0.1375	0	0	8.821428571	5	1.1964	no
4	5	1	0	8	6	0	0	4	2	20	0	0	1	0.666666667	0	0	4	0	0	no
3	2	0	3	8	3	3	0	3	1.5	73	0	0	0.9375	0.833333333	0	0	22	3	1	no
16	1	2	38	91	58	23	0	13	0.777777778	717	0.888888889	7	0	0.28	0	0	43.25	15	1.9375	yes
3	1	0	0	3	3	0	0	3	2	3	0	0	0	1	0	0	0	1	1	no
10	3	0	3	24	3	1	0	10	0.481481481	114	1	0	0.428571429	0.211111111	1	1	10.1	3	1	no
3	2	0	2	7	3	2	0	3	1.5	30	0	0	0.9375	0.833333333	0	0	8.666666667	3	1	no
3	2	0	5	8	3	0	0	2	1	27	1	0	0.976190476	1	0	0	7.666666667	1	0.3333	no
11	2	0	1	25	35	0	0	11	0.65	283	1	0	0.411764706	0.318181818	0	0	24.36363636	2	1.1818	no
4	2	0	12	22	2	1	0	4	0.583333333	1700	1	3	0.5	0.5	1	1	423	1	0.5	yes
6	5	0	1	7	15	1	0	6	2	14	0	0	0.864864865	0.458333333	1	1	1.333333333	1	0.8333	no
0	1	0	0	0	0	0	0	0	2	0	0	0	0	0	0	0	0	0	0	no
6	3	0	8	33	3	1	0	1	0.4	177	1	0	0.827586207	0.4	1	6	28.33333333	1	0.8333	no
3	2	0	6	9	1	2	0	3	0	35	1	0	0.666666667	0.555555556	1	1	10.33333333	1	0.3333	no
14	1	0	3	15	91	3	0	14	2	17	0	0	0	0.285714286	0	0	0.214285714	1	0.9286	no
2	1	1	0	3	1	0	0	2	2	5	0	0	0	1	0	0	1.5	1	0.5	no
22	2	0	20	145	127	0	0	15	0.867346939	1226	0.857142857	1	0.545454545	0.306122449	2	2	54.09090909	10	2.3182	no
51	1	0	40	207	999	4	0	38	0.907222222	2594	1	9	0	0.092	0	0	49.15686275	41	4.1373	yes
1	1	0	0	2	0	0	0	1	2	10	0	0	0	1	0	0	3	0	0	no
2	4	0	4	6	1	1	0	2	2	33	0	0	0.975609756	0.666666667	1	1	15.5	1	0.5	no
33	2	0	9	93	378	0	0	26	0.900862069	995	1	2	0.392156863	0.1875	0	0	28.27272727	6	1.4848	no
6	1	0	4	12	3	3	0	6	0.2	40	1	0	0	0.583333333	0	0	5.5	1	0.8333	no
8	1	0	2	31	12	1	0	8	0.457142857	259	1	0	0	0.325	0	0	30.75	5	1.5	no
37	3	0	8	97	508	2	0	21	0.895424837	981	1	3	0.619565217	0.242063492	2	3	25.05405405	11	2.7568	no
8	1	1	11	21	10	5	0	4	0.734693878	108	0.714285714	2	0	0.428571429	0	0	11.625	2	0.75	yes
4	1	0	0	5	0	0	0	4	0.666666667	28	1	1	0	0.5	0	0	5.25	1	0.75	no
2	2	0	5	8	0	1	0	2	0	32	0	0	0.916666667	0.625	0	0	14.5	1	0.5	no
2	1	1	0	3	1	0	0	2	2	5	0	0	0	1	0	0	1.5	1	0.5	no
0	1	0	3	0	0	3	0	0	2	0	0	0	0	0	0	0	0	0	0	no
9	1	0	19	46	8	3	0	5	0.4375	350	1	3	0	0.3125	0	0	37.44444444	1	0.7778	no
2	5	0	2	5	1	0	0	2	2	11	0	0	0.985507246	1	1	1	4.5	1	0.5	no
1	1	0	0	2	0	0	0	1	2	9	0	0	0	1	0	0	3	0	0	yes
7	1	0	9	36	0	1	0	5	0.416666667	181	0.5	0	0	0.444444444	0	0	24.57142857	1	0.7143	no
6	1	0	2	7	7	2	0	6	0.7	29	0	0	0	0.75	0	0	3.5	1	0.8333	no
11	1	0	2	23	15	1	0	11	0.7	167	0	1	0	0.318181818	0	0	13.72727273	2	1	no
10	1	0	4	11	45	3	0	10	1.111111111	24	0	0	0	0.34	0	0	0.3	1	0.9	no
42	2	0	26	98	683	10	0	41	0.948350072	962	1	0	0.633027523	0.25203252	2	7	21.5	10	1.5476	no
3	2	0	2	4	0	2	0	3	0	31	1	0	0.894736842	0.444444444	0	0	9	2	1	no
10	1	0	79	37	39	76	0	7	0.592592593	296	1	0	0	0.611111111	0	0	28.3	5	1.5	no
7	3	0	35	12	11	35	0	7	0.166666667	77	1	0	0.85	0.523809524	1	2	9.714285714	4	0.8571	no
4	1	0	2	9	0	1	0	2	0.25	91	0	1	0	0.625	0	0	20.75	5	2	no
4	3	0	2	6	6	1	0	4	1	21	1	1	0.833333333	0.4	1	2	4	1	0.75	no
5	1	1	0	6	10	0	0	5	2	8	0	0	0	0.533333333	0	0	0.6	1	0.8	no
30	1	0	14	71	135	2	0	22	0.780788177	836	1	6	0	0.162068966	0	0	26.4	6	1.6333	no
3	2	0	3	9	1	1	0	2	0.5	59	1	1	0.75	0.555555556	0	0	18.33333333	2	1	no
5	1	0	18	5	10	18	0	5	2	5	0	0	0	0.7	0	0	0	1	1	no
7	2	0	4	25	9	1	0	7	0.5	331	1	0	0.785714286	0.342857143	2	2	46	5	1	no
4	5	0	2	11	0	0	0	4	0	56	1	0	0.957746479	0.625	2	2	12.75	1	0.75	no
10	4	0	2	20	0	1	0	9	0.388888889	92	1	1	0.848484848	0.296296296	2	2	8	2	0.8	no
2	2	0	7	8	0	3	0	2	0	44	1	0	0.916666667	0.833333333	0	0	20	1	0.5	no
17	1	0	6	32	72	3	0	16	0.7125	378	1	0	0	0.8125	0	0	20.94117647	7	2.2353	no
3	2	0	2	11	0	1	0	3	0	52	1	0	0.846153846	0.5	0	0	16	1	0.6667	no
2	1	0	5	4	1	4	0	1	1.76744186	79	0	0	0	1	0	0	17	0	0	yes
2	3	5	7	3	1	5	0	2	2	8	0	0	0.975	0.666666667	0	0	3	1	0.5	no
118	1	0	10	210	3267	1	0	104	0.928547009	1160	0.92	4	0	0.130536131	0	0	8.618644068	3	1.0424	yes
1	1	0	0	2	0	0	0	1	2	23	0	0	0	1	0	0	3	0	0	yes
2	2	0	2	4	1	0	0	1	1	9	1	0	1	1	0	0	3	0	0	no
8	2	0	0	35	28	0	0	7	2	343	0	0	0.5	0.525	0	0	41.875	6	1.75	no
16	2	1	6	42	34	5	0	13	0.644444444	287	1	0	0.48	0.186666667	0	0	16.75	7	1.8125	no
8	1	0	4	35	12	2	0	6	0.666666667	204	1	2	0	0.285714286	0	0	23.75	3	1.625	no
34	1	0	19	34	561	19	0	34	2	34	0	0	0	0.210084034	0	0	0	1	1	no
4	1	0	4	4	6	2	0	4	2	4	0	0	0	0.6	0	0	0	1	1	no
5	3	0	2	11	8	1	0	5	0.75	37	1	1	0.833333333	0.36	1	1	6.2	1	0.8	no
2	1	0	0	2	1	0	0	2	2	2	0	0	0	1	0	0	0	1	1	no
41	1	0	17	92	658	6	0	20	0.84375	2453	1	2	0	0.194642857	0	0	58.73170732	10	3.7073	no
4	5	1	0	8	6	0	0	4	2	20	0	0	1	0.666666667	0	0	4	0	0	no
4	2	0	8	13	4	1	0	2	1	36	1	1	0.909090909	0.555555556	0	0	7.5	1	0.5	no
9	1	0	1	10	36	0	0	9	2	12	0	0	0	0.444444444	0	0	0.333333333	1	0.8889	no
5	1	0	0	6	4	0	0	5	0.5	22	1	0	0	0.4	0	0	3.2	1	0.8	no
17	2	0	14	69	78	0	0	16	0.791666667	348	0.5	2	0.615384615	0.203125	1	3	19.11764706	3	1.4118	no
4	5	0	2	13	0	0	0	4	0	58	1	0	0.957746479	0.625	1	1	13.25	1	0.75	no
60	1	0	19	143	1080	8	0	52	0.825084746	1833	1	4	0	0.13700565	0	0	29.13333333	19	2.1833	yes
13	1	0	12	25	40	12	0	13	0.923611111	265	0.083333333	1	0	0.369230769	0	0	18.46153846	5	1.4615	no
42	1	0	19	96	569	14	0	31	0.889135255	897	0.772727273	3	0	0.134146341	0	0	19.83333333	9	1.9286	no
1	3	0	4	2	0	4	0	1	2	4	0	0	1	1	0	0	3	0	0	no
2	4	0	3	3	1	1	0	2	2	8	0	0	0.975609756	0.666666667	0	0	3	1	0.5	no
7	1	0	1	13	0	1	0	5	0.5	221	1	2	0	0.428571429	0	0	29.85714286	7	3.2857	no
4	4	0	0	8	6	0	0	4	2	20	0	0	1	0.666666667	0	0	4	0	0	no
44	1	0	26	166	428	9	0	2	0.880620155	2361	1	7	0	0.141649049	0	0	52.31818182	11	2.0909	yes
6	1	0	2	22	0	0	0	5	0.666666667	161	1	1	0	0.444444444	0	0	25.33333333	8	2	no
5	4	0	4	37	6	1	0	1	0.5	203	1	0	0.911764706	0.666666667	2	2	39.4	1	0.6	no
24	1	0	0	24	276	0	0	24	2	24	0	0	0	0.358333333	0	0	0	1	1	no
2	2	0	4	10	1	1	0	2	2	45	0	0	0.916666667	0.666666667	1	1	21.5	1	0.5	no
6	3	0	4	45	0	0	0	4	0.2	379	1	0	0.827586207	0.625	2	5	61.16666667	1	0.8333	no
5	3	2	0	8	4	0	0	5	0.5	31	1	0	0.944444444	0.6	0	0	5	1	0.2	no
9	1	0	0	17	30	0	0	7	0.875	98	1	3	0	0.288888889	0	0	9.555555556	12	2.1111	no
3	2	0	5	12	1	1	0	3	0	259	1	0	0.666666667	0.555555556	1	1	85	1	0.3333	no
2	3	0	4	4	1	1	0	2	2	13	0	0	0.975	0.666666667	0	0	5.5	1	0.5	no
8	2	0	4	23	16	1	0	8	0.428571429	166	1	0	0.733333333	0.46875	1	1	19.375	1	0.5	no
38	2	0	14	144	521	0	0	26	0.895135135	2014	1	3	0.357142857	0.155405405	0	0	51.34210526	31	3.5526	no
14	5	0	2	34	29	0	0	14	0.769230769	263	1	0	0.839506173	0.476190476	1	1	17.35714286	1	0.9286	no
42	3	0	4	67	697	2	0	33	0.282229965	655	0.857142857	1	0.512820513	0.166297118	2	4	14.42857143	4	1.0238	no
4	2	0	19	76	0	1	0	1	0.5	640	1	1	0.875	0.666666667	1	1	158.5	5	1.5	yes
5	1	0	23	9	0	19	0	5	0.375	183	1	2	0	0.4	0	0	35.2	6	2.2	no
8	1	0	3	15	4	3	0	7	0.5	84	1	0	0	0.5	0	0	9.25	4	1.75	no
8	2	0	16	65	16	1	0	2	0.857142857	408	1	1	0.769230769	0.428571429	0	0	49.625	10	3.25	no
5	3	0	12	26	10	0	0	5	1.25	142	1	0	0.923076923	0.4	1	3	27.2	1	0.8	yes
20	1	0	15	89	60	6	0	17	0.796052632	826	1	5	0	0.133333333	0	0	39.5	10	1.6	yes
1	1	0	20	1	0	19	0	1	2	1	0	0	0	1	0	0	0	1	1	no
5	2	0	14	45	8	0	0	3	1	263	1	1	0.869565217	0.4	0	0	51.2	3	1	yes
71	1	4	34	174	1809	14	0	62	0.917857143	1902	1	8	0	0.069387755	0	0	25.3943662	9	2.2254	no
6	1	0	2	18	9	1	0	4	0.7	1355	0.5	1	0	0.25	0	0	224.5	15	4.1667	no
4	3	0	16	46	4	0	0	3	0.888888889	283	0.666666667	0	0.96	0.5	1	3	69	1	0.5	no
5	1	0	0	7	8	0	0	4	0.75	23	0	1	0	0.75	0	0	3.4	1	0.6	no
9	1	0	9	20	12	5	0	4	0.696428571	169	1	1	0	0.444444444	0	0	17	5	1.3333	no
11	5	0	3	32	17	0	0	10	0.75	249	1	0	0.908256881	0.327272727	1	1	21.27272727	1	0.9091	no
6	2	0	9	13	0	8	0	6	0.4	100	1	0	0.705882353	0.666666667	0	0	15.33333333	5	1.5	no
4	1	0	8	6	0	7	0	3	0.333333333	24	1	1	0	0.333333333	0	0	4.75	2	1	no
34	1	0	66	34	561	62	0	34	1.03030303	40	0	0	0	0.109243697	0	0	0	1	1	no
5	3	0	5	10	0	2	0	5	2	38	0	0	0.906976744	0.55	0	0	6.6	1	0.8	no
2	4	0	5	5	1	1	0	2	2	24	0	0	0.975609756	0.666666667	0	0	11	1	0.5	no
2	1	4	8	3	1	6	0	1	2	5	0	0	0	0.75	0	0	1.5	1	0.5	no
7	1	2	12	9	0	12	0	7	0.25	65	1	0	0	0.523809524	0	0	8	1	0.5714	no
9	1	0	6	23	10	2	0	8	0.791666667	132	1	4	0	0.325	0	0	13	2	1	no
6	2	0	3	27	13	1	0	6	0.4	139	1	0	0.846153846	0.4	1	1	21.83333333	1	0.3333	no
2	5	0	2	5	1	0	0	2	2	11	0	0	0.985507246	1	1	1	4.5	1	0.5	no
15	2	0	10	61	63	0	0	13	0.785714286	488	1	1	0.759259259	0.714285714	0	0	31.33333333	3	1.4667	no
1	1	0	3	1	0	3	0	0	2	171	0	0	0	0	0	0	136	0	0	no
10	1	0	5	15	27	5	0	9	0.777777778	101	0	1	0	0.240740741	0	0	8.8	1	0.8	no
1	3	0	1	2	0	0	0	1	2	4	0	0	1	1	0	0	3	0	0	no
11	3	0	4	27	11	1	0	10	0.583333333	169	1	3	0.4	0.174242424	1	1	13.81818182	3	1	no
2	2	0	3	4	1	0	0	1	2	9	0	0	0.666666667	1	0	0	3.5	1	0.5	no
2	1	0	5	16	0	1	0	1	0	78	1	0	0	0.75	0	0	37.5	1	0.5	no
5	1	0	3	27	10	1	0	4	1.25	237	1	0	0	0.375	0	0	46	6	3	no
28	2	2	0	29	374	0	0	27	1.007407407	48	0.4	0	0.325	0.171428571	0	0	0.535714286	1	0.9643	no
3	2	0	2	6	3	2	0	3	1.5	31	0	0	0.9375	0.666666667	0	0	9	3	1	no
60	2	0	16	163	1204	2	0	55	0.90440678	1551	0.52	2	0.292682927	0.111864407	1	1	24.43333333	13	1.4667	no
3	3	0	0	4	0	0	0	3	0.5	22	1	0	0.666666667	0.466666667	0	0	5.666666667	1	0.6667	no
69	1	0	12	158	0	5	0	62	0.893137255	1383	0.866666667	3	0	0.18729097	0	0	18.82608696	18	1.5942	no
10	1	0	26	128	23	1	0	3	0.888888889	1066	0.833333333	2	0	0.296296296	0	0	105	22	4.1	yes
10	2	0	4	27	3	1	0	10	0.4	245	1	1	0.733333333	0.4	1	2	23	3	0.6	no
4	1	0	6	4	6	5	0	4	2	4	0	0	0	0.45	0	0	0	1	1	no
16	1	0	5	36	62	5	0	15	0.693333333	349	1	1	0	0.375	0	0	20.5	8	2	no
20	1	0	17	59	22	2	0	17	0.664473684	585	1	5	0	0.368421053	0	0	27.85	11	2.5	yes
8	2	0	0	20	0	0	0	8	0	223	1	1	0.5	0.65625	0	0	26.625	5	1.625	no
2	4	0	5	5	1	1	0	2	2	24	0	0	0.975609756	0.666666667	0	0	11	1	0.5	no
2	1	0	2	4	1	2	0	1	1.875	20	0	0	0	1	0	0	5	0	0	no
1	5	0	2	7	0	2	0	1	2	17	0	0	1	1	0	0	16	0	0	no
2	1	0	0	2	1	0	0	2	2	2	0	0	0	1	0	0	0	1	1	no
3	3	0	4	9	3	1	0	3	2	63	0	0	0.951219512	0.666666667	0	0	20	1	0.6667	no
23	2	0	18	83	137	3	0	14	0.835227273	845	1	2	0.487804878	0.2	1	1	35.39130435	8	2.3043	yes
3	1	0	3	13	3	1	0	2	1.5	106	1	0	0	0.533333333	0	0	33.66666667	6	3.3333	yes
5	1	0	7	17	0	0	0	2	0.416666667	79	1	2	0	0.625	0	0	14.2	3	1.4	no
4	1	0	5	52	0	0	0	4	0.333333333	307	1	1	0	0.4	0	0	74.25	1	0.75	no
12	1	1	5	19	0	4	0	12	0.636363636	268	0.5	1	0	0.638888889	0	0	21	4	2.0833	no
18	1	0	3	21	73	2	0	18	0.836601307	152	0.666666667	1	0	0.277777778	0	0	6.944444444	2	1.0556	no
4	1	0	1	4	6	1	0	4	2	4	0	0	0	0.5	0	0	0	1	1	no
18	1	2	0	35	0	0	0	18	0	111	1	1	0	0.277777778	0	0	5.111111111	2	1	no
8	1	0	12	8	28	10	0	8	2	8	0	0	0	0.5	0	0	0	1	1	no
62	1	0	40	133	329	14	0	6	0.613114754	3133	0.8	0	0	0.05702067	0	0	49.4516129	4	1.0645	no
12	1	0	2	21	0	2	0	12	0.836363636	304	0.4	0	0	0.458333333	0	0	23.91666667	7	1.3333	no
4	1	0	6	11	6	1	0	2	2	166	0	0	0	0.55	0	0	40.5	2	1	no
2	1	0	0	2	1	0	0	2	2	2	0	0	0	0.75	0	0	0	1	1	no
39	3	0	1	78	0	0	0	35	0.763157895	560	1	1	0.449275362	0.131868132	1	1	13.17948718	8	1.8462	yes
14	3	0	4	29	11	1	0	14	0.692307692	149	1	0	0.428571429	0.255102041	1	1	9.428571429	6	1.6429	no
8	2	0	4	23	16	1	0	8	0.428571429	165	1	0	0.733333333	0.46875	1	1	19.25	1	0.5	no
22	1	15	33	50	189	19	0	21	0.933333333	376	1	3	0	0.174603175	0	0	15.63636364	2	1	no
4	1	0	3	30	0	0	0	2	0.611111111	368	1	0	0	0.333333333	0	0	89.5	15	4	no
10	1	3	0	15	35	0	0	10	0.851851852	66	1	0	0	0.3	0	0	5.3	2	1	no
46	1	0	41	210	777	1	0	33	0.912345679	2793	1	8	0	0.115277778	0	0	58.93478261	44	4.6304	yes
13	1	28	40	14	56	40	0	13	0.75	65	1	1	0	0.423076923	0	0	3.846153846	1	0.8462	no
252	2	0	63	511	29258	17	0	231	0.980867738	7956	1	12	0.21630094	0.054354013	2	19	30.21031746	17	2.0238	yes
2	2	0	2	4	0	1	0	2	0	21	1	0	0.916666667	0.666666667	0	0	9	1	0.5	no
13	1	1	0	23	72	0	0	13	0.416666667	78	1	1	0	0.256410256	0	0	4.923076923	1	0.9231	no
19	1	0	2	28	111	1	0	19	0.875	173	1	1	0	0.263157895	0	0	7.684210526	2	1.0526	yes
1	1	0	0	1	0	0	0	1	2	1	0	0	0	1	0	0	0	1	1	no
9	1	0	3	21	22	2	0	7	0.913461538	205	0.692307692	1	0	0.1875	0	0	20.33333333	3	1.1111	no
6	5	0	2	14	0	0	0	6	0.4	77	1	0	0.931506849	0.666666667	2	2	11.5	1	0.8333	no
31	1	0	3	59	283	0	0	31	0.904545455	518	0.045454545	14	0	0.264516129	0	0	15	3	1.0645	no
3	1	0	5	18	3	1	0	2	2	104	0	0	0	0.5	0	0	33.66666667	4	1.6667	no
12	3	0	19	114	42	0	0	5	0.848484848	811	1	0	0.827586207	0.409090909	1	3	66.33333333	5	1.3333	yes
30	2	0	48	180	263	1	0	17	0.845648604	2215	1	8	0.377777778	0.150862069	1	2	72.13333333	4	1.1667	no
9	1	0	8	37	34	6	0	5	0.75	336	1	0	0	0.225	0	0	36	4	1.5556	no
30	5	0	2	46	283	0	0	28	0.857142857	490	1	0	0.701030928	0.286666667	1	1	14.86666667	20	1.9	no
74	1	0	31	142	2349	16	0	71	0.923679061	1303	0.971428571	8	0	0.133250311	0	0	16.13513514	8	1.2297	no
10	2	0	3	25	0	1	0	10	0.864197531	466	0.444444444	0	0.555555556	0.316666667	1	2	44.7	1	0.8	no
14	1	0	18	14	91	18	0	14	2	14	0	0	0	0.571428571	0	0	0	1	1	no
7	5	0	2	37	15	0	0	5	0.833333333	259	1	0	0.942857143	0.4	1	1	35.71428571	12	2.8571	no
11	1	0	2	74	27	0	0	7	0.7	772	1	1	0	0.257142857	0	0	68.27272727	6	1.5455	no
8	1	0	6	13	26	2	0	7	1	34	1	1	0	0.392857143	0	0	3	1	0.75	no
8	1	0	7	60	12	1	0	3	0.571428571	522	1	1	0	0.183673469	0	0	63.75	11	2.875	no
35	1	0	30	118	0	0	0	6	0.544117647	1756	1	0	0	0.120915033	0	0	49.11428571	11	1.6571	no
1	1	0	1	1	0	1	0	1	2	1	0	0	0	1	0	0	0	1	1	no
32	4	0	1	63	478	1	0	29	0.387096774	223	1	0	0.62962963	0.139784946	2	9	5.875	2	1	no
31	2	0	3	63	313	0	0	27	0.871428571	912	0.785714286	0	0.452830189	0.286666667	0	0	27.96774194	3	1.129	no
17	2	2	0	21	136	0	0	17	1.0625	60	0	0	0.483870968	0.189542484	0	0	1.764705882	1	0.9412	no
5	1	0	30	5	10	28	0	5	2	5	0	0	0	0.4	0	0	0	1	1	no
2	1	0	0	2	1	0	0	2	2	4	0	0	0	0.75	0	0	0	1	1	no
8	2	0	12	35	20	1	0	3	0.928571429	245	1	2	0.769230769	0.380952381	0	0	29.125	1	0.75	yes
4	5	0	2	10	0	0	0	4	0	39	1	0	0.957746479	0.625	1	1	8.5	1	0.75	no
1	6	0	2	7	0	2	0	1	2	17	0	0	1	1	0	0	16	0	0	no
7	1	0	13	55	3	5	0	3	0.537037037	724	1	2	0	0.371428571	0	0	101.1428571	11	2.5714	no
10	1	0	3	15	3	3	0	10	0.666666667	108	1	0	0	0.466666667	0	0	9.4	2	1	no
4	1	0	2	9	0	0	0	2	0.25	91	0	1	0	0.5	0	0	20.75	5	2	no
4	2	0	3	20	6	3	0	4	1.333333333	146	0	0	0.882352941	0.75	0	0	34.5	3	1.25	no
2	1	0	3	2	1	2	0	2	2	2	0	0	0	0.75	0	0	0	1	1	no
14	1	0	3	15	91	1	0	14	1.076923077	135	0	0	0	0.153061224	0	0	0.214285714	1	0.9286	no
2	4	0	5	5	1	1	0	2	2	24	0	0	0.975609756	0.666666667	0	0	11	1	0.5	no
4	1	0	5	15	0	1	0	4	0.5	102	1	2	0	0.4375	0	0	24	6	2	no
38	1	0	26	113	637	21	0	36	0.848648649	2141	0.2	0	0	0.135135135	0	0	55.21052632	19	3.8158	no
39	3	1	10	194	575	2	0	3	0.883223684	3271	1	3	0.393442623	0.191950464	2	5	82.46153846	16	2.6154	yes
5	1	0	5	21	10	1	0	4	2	129	0	0	0	0.52	0	0	24.8	1	0.8	no
8	5	0	2	16	0	0	0	8	0.571428571	103	1	0	0.906666667	0.6875	2	2	11.5	1	0.875	no
36	2	0	12	81	142	4	0	31	0.812030075	675	0.736842105	5	0.276595745	0.182098765	1	2	17.22222222	3	1.0833	no
1	1	0	0	2	0	0	0	1	2	14	0	0	0	1	0	0	3	0	0	no
10	2	0	0	43	33	0	0	8	0.666666667	289	1	0	0.466666667	0.48	1	1	27.8	6	2	no
15	1	0	51	29	0	50	0	12	0.62987013	401	0.545454545	2	0	0.233333333	0	0	25	7	1.4667	no
19	1	0	2	34	0	2	0	19	0	115	1	1	0	0.263157895	0	0	5	1	0.8947	no
3	3	0	3	10	0	3	0	2	0	59	1	0	0.974025974	0.466666667	1	1	18.33333333	1	0.6667	no
14	3	0	2	28	0	1	0	11	0.788461538	257	1	1	0.657142857	0.292307692	2	5	17.07142857	1	0.8571	no
2	4	0	4	6	1	1	0	2	2	25	0	0	0.975609756	0.666666667	1	1	11.5	1	0.5	no
0	1	0	1	0	0	1	0	0	2	0	0	0	0	0	0	0	0	0	0	no
6	1	0	1	11	1	1	0	5	1.070588235	308	0.235294118	0	0	0.444444444	0	0	47.5	28	7	no
2	1	0	4	2	1	3	0	2	2	2	0	0	0	0.75	0	0	0	1	1	no
33	2	0	5	44	418	0	0	29	0.888392857	434	1	0	0.219512195	0.696969697	0	0	11.72727273	28	1.9697	no
119	1	0	8	121	6959	1	0	118	0.978813559	398	1	2	0	0.086241276	0	0	2.277310924	1	0.9748	no
2	1	0	0	2	1	0	0	2	2	2	0	0	0	1	0	0	0	1	1	no
1	2	0	4	5	0	0	0	1	2	19	1	0	1	1	0	0	15	0	0	no
58	1	0	20	133	0	15	0	56	0.043859649	1008	1	2	0	0.256140351	0	0	16.34482759	4	2.1034	no
2	2	0	19	44	1	3	0	1	2	410	0	0	0.933333333	0.75	2	2	204	1	0.5	no
7	1	0	4	20	9	3	0	6	0.333333333	93	1	0	0	0.428571429	0	0	12	1	0.8571	no
1	1	0	0	1	0	0	0	1	2	1	0	0	0	1	0	0	0	1	1	no
11	2	0	9	13	7	9	0	10	0.814285714	105	0.857142857	0	0.871428571	0.416666667	0	0	7.909090909	2	1.3636	no
4	1	0	3	10	4	0	0	3	1	43	0.5	0	0	0.533333333	0	0	9.25	1	0.5	no
6	2	0	6	19	1	0	0	5	0.8	87	1	0	0.911111111	0.7	0	0	13.33333333	1	0.6667	no
18	1	1	4	19	135	1	0	18	0.862745098	57	1	0	0	0.375	0	0	2	1	0.9444	no
19	1	0	22	41	63	20	0	17	0.5	378	0.666666667	1	0	0.357894737	0	0	18.73684211	5	1.9474	no
4	1	0	2	7	0	1	0	4	0.75	33	0.5	4	0	1	0	0	6.25	1	0.75	no
14	1	0	8	19	33	8	0	13	0.782051282	149	1	1	0	0.357142857	0	0	9.214285714	4	1.1429	no
3	2	3	0	4	3	0	0	3	2	6	0	0	0.666666667	0.666666667	0	0	1	1	0.6667	no
14	2	6	0	51	61	0	0	2	1.020979021	574	1	0	0.5	0.373626374	1	1	39.21428571	4	1.2143	yes
10	2	0	10	31	33	5	0	5	0.666666667	174	1	1	0.428571429	0.344444444	0	0	15.9	3	1.6	no
4	1	0	2	5	0	0	0	4	0.333333333	18	1	1	0	0.5	0	0	3.25	1	0.75	no
3	1	0	1	11	0	1	0	3	0.166666667	67	1	0	0	0.666666667	0	0	20.33333333	3	1.6667	no
11	1	0	2	30	5	1	0	9	0.6	581	0	1	0	0.272727273	0	0	51.36363636	6	1.5455	no
21	1	0	1	22	210	0	0	21	1.05	47	0	0	0	0.306122449	0	0	0.142857143	1	0.9524	no
6	1	0	11	7	15	10	0	5	1.16	79	0	1	0	0.6	0	0	11.33333333	1	0.8333	no
2	5	0	2	5	1	0	0	2	2	11	0	0	0.985507246	1	1	1	4.5	1	0.5	no
1	1	0	0	2	0	0	0	1	2	5	0	0	0	1	0	0	3	0	0	no
8	1	0	2	13	8	1	0	8	0.571428571	296	1	1	0	0.5625	0	0	35.625	5	3	no
81	1	0	29	110	3002	21	0	80	0.976704545	879	1	2	0	0.169472503	0	0	9.308641975	3	1.1481	no
5	2	0	8	60	8	1	0	4	1.125	555	1	1	0.869565217	0.5	0	0	109.6	2	0.8	no
31	4	0	14	176	311	2	0	2	0.968055556	4485	1	1	0.677777778	0.252777778	4	8	142.9032258	32	3.9032	yes
8	2	0	4	23	16	1	0	8	0.428571429	166	1	0	0.733333333	0.46875	1	1	19.375	1	0.5	no
5	1	0	1	6	10	0	0	5	1.25	10	0	0	0	0.4	0	0	0.6	1	0.8	no
25	1	0	2	56	268	2	0	25	0.847222222	307	1	0	0	0.262857143	0	0	11.16	8	1.32	no
3	1	0	3	7	1	1	0	2	0.5	25	1	0	0	0.5	0	0	7	1	0.3333	no
26	1	0	16	89	91	7	0	24	0.772	918	1	1	0	0.246666667	0	0	33.92307692	5	1.1538	no
14	1	0	1	15	91	1	0	14	2	17	0	0	0	0.4	0	0	0.214285714	1	0.9286	no
3	1	0	5	13	0	1	0	3	0	81	0	1	0	0.555555556	0	0	25.66666667	7	2.6667	no
1	1	0	0	2	0	0	0	1	2	7	0	0	0	1	0	0	3	0	0	no
10	1	0	6	20	1	2	0	9	0.759259259	157	1	3	0	0.361111111	0	0	14.1	1	0.8	no
5	3	2	0	8	4	0	0	5	0.5	31	1	0	0.944444444	0.6	0	0	5	1	0.2	no
2	1	0	2	5	1	0	0	2	2	11	0	0	0	0.75	0	0	4.5	1	0.5	no
28	2	0	25	88	230	8	0	26	0.864197531	674	1	1	0.726315789	0.24691358	1	4	22.75	10	1.5	no
2	1	0	9	2	1	9	0	2	2	2	0	0	0	0.75	0	0	0	1	1	no
17	1	0	11	39	86	1	0	3	0.7578125	594	1	3	0	0.3125	0	0	33.47058824	14	3.6471	yes
4	5	0	2	14	6	0	0	3	1.333333333	47	1	0	0.970588235	0.583333333	1	1	10.5	1	0.75	no
3	3	0	4	7	3	1	0	3	1.5	17	1	0	0.933333333	0.555555556	1	1	4.333333333	1	0.6667	no
5	2	0	4	10	4	3	0	5	0.583333333	56	1	1	0.333333333	0.4	0	0	9.6	1	0.8	no
6	1	0	4	18	7	1	0	3	0.833333333	104	1	1	0	0.5	0	0	15.33333333	4	1.6667	no
13	3	0	3	30	0	0	0	13	0.291666667	206	1	1	0.45	0.252747253	1	1	14.69230769	1	0.8462	no
1	1	0	0	2	0	0	0	1	2	5	0	0	0	1	0	0	3	0	0	no
12	1	0	2	25	0	1	0	0	0.436363636	212	1	0	0	0.395833333	0	0	16.25	3	1.3333	no
8	2	0	3	26	0	1	0	6	0.619047619	221	1	1	0.837837838	0.5	0	0	26.25	3	1.375	no
7	1	0	11	38	0	0	0	2	0.666666667	351	1	1	0	0.366666667	0	0	48.71428571	3	1.1429	no
2	1	0	1	17	1	0	0	2	2	160	0	0	0	0.6	0	0	79	1	0.5	no
2	1	0	1	10	1	0	0	2	2	54	1	0	0	0.6	0	0	25.5	1	0.5	no
42	1	0	53	104	0	49	0	39	0.76508344	1169	0.789473684	3	0	0.148558758	1	2	26.38095238	13	2.5952	no
4	5	0	2	13	0	0	0	4	0	58	1	0	0.957746479	0.625	1	1	13.25	1	0.75	no
6	3	0	1	22	15	1	0	4	1.12	184	0	0	0.85	0.5	1	1	28.83333333	14	2.8333	no
0	1	0	8	0	0	8	0	0	2	57	0	0	0	0	0	0	0	0	0	no
5	3	0	3	13	8	1	0	5	0.75	101	1	0	0.906976744	0.45	1	2	19	10	2.8	no
5	3	0	0	7	2	0	0	5	0.625	33	1	0	0.5	0.5	0	0	5.2	1	0.6	no
4	4	0	5	31	0	0	0	4	0	125	1	0	0.95	0.625	2	2	30	1	0.75	no
12	3	0	4	119	40	4	0	3	0.833333333	1190	0.666666667	0	0.705882353	0.246753247	2	4	97.66666667	1	0.8333	yes
9	3	1	5	50	26	2	0	1	0.75	375	1	1	0.774193548	0.4	2	7	40.33333333	16	2.6667	no
17	1	0	0	17	136	0	0	17	1.0625	58	0	0	0	0.470588235	0	0	0	1	1	no
23	2	0	5	31	175	0	0	21	0.827272727	189	1	0	0.290322581	0.695652174	0	0	6.782608696	5	1.1304	no
6	2	0	9	33	0	0	0	5	0.8	212	1	1	0.911111111	0.7	0	0	33.66666667	3	1.6667	no
3	2	0	4	8	1	1	0	3	2	21	0	0	0.846153846	0.666666667	1	2	6	1	0.6667	no
32	2	0	11	85	296	3	0	28	0.666666667	865	1	0	0.691489362	0.193548387	1	15	25.84375	12	1.75	no
5	1	0	2	11	0	1	0	5	0	43	1	1	0	0.466666667	0	0	7.4	3	1.2	no
3	1	0	3	15	1	1	0	2	0.833333333	64	1	0	0	0.5	0	0	19.33333333	1	0.3333	no
8	1	0	1	13	4	1	0	7	0.571428571	2144	1	0	0	0.5	0	0	266.75	1	0.75	no
68	1	0	4	69	2278	1	0	68	2	170	0	0	0	0.136029412	0	0	1.5	1	0.9853	no
55	1	0	1	56	1485	1	0	54	1.018518519	329	0	0	0	0.5	0	0	3.909090909	1	0.9818	no
37	2	0	39	175	660	2	0	30	0.944444444	1350	1	0	0.539473684	0.433333333	0	0	35.40540541	4	1.1081	no
5	2	0	8	16	2	1	0	4	1.041666667	88	0.166666667	1	0.625	0.625	0	0	15.4	1	0.6	no
7	1	0	0	8	21	0	0	7	1.166666667	20	0	0	0	0.428571429	0	0	1.571428571	1	0.8571	no
38	1	0	5	54	227	1	0	7	0.776216216	3880	0.16	1	0	0.405405405	0	0	100.4473684	95	7.8947	no
10	1	0	1	11	45	0	0	10	1.111111111	19	0	0	0	0.3	0	0	0.3	1	0.9	no
3	1	0	2	5	1	1	0	2	0.5	16	0	1	0	0.555555556	0	0	4	1	0.6667	no
12	1	0	4	12	66	3	0	12	2	12	0	0	0	0.416666667	0	0	0	1	1	no
4	5	0	2	13	0	0	0	4	0	58	1	0	0.957746479	0.625	1	1	13.25	1	0.75	no
3	1	1	6	6	3	1	0	2	2	16	0	0	0	0.666666667	0	0	4.333333333	1	0.6667	no
9	1	0	8	29	10	4	0	2	0.569444444	433	0.888888889	4	0	0.303571429	0	0	46.11111111	2	0.8889	yes
8	4	0	6	27	24	0	0	7	0.857142857	90	0.5	0	0.907692308	0.285714286	2	5	10	3	1	no
4	2	0	3	11	0	2	0	4	0	60	1	0	0.8	0.625	0	0	13.75	2	1	no
3	1	0	3	11	1	1	0	2	0.5	342	1	0	0	0.5	0	0	112.6666667	2	0.6667	no
6	1	0	6	17	9	6	0	5	0.6	150	1	0	0	0.2	0	0	23.5	1	0.6667	no
15	3	0	6	35	19	1	0	14	0.514285714	209	1	3	0.409090909	0.186666667	1	1	12.6	3	1	no
8	2	0	0	47	0	0	0	5	0.371428571	384	1	0	0.727272727	0.458333333	1	3	46.375	4	1.625	no
1	1	0	2	1	0	2	0	0	2	298	0	0	0	0	0	0	240	0	0	no
11	1	0	14	16	0	13	0	11	0.6	144	1	0	0	0.727272727	0	0	11.72727273	4	1.0909	no
5	1	0	0	5	10	0	0	5	2	5	0	0	0	0.4	0	0	0	1	1	no
15	1	0	0	24	61	0	0	15	0.818181818	257	0.909090909	0	0	0.35	0	0	15.4	3	0.9333	no
7	4	0	0	8	0	0	0	7	0.5	76	1	1	0.857142857	0.535714286	0	0	9.428571429	2	0.5714	no
4	3	0	2	8	2	2	0	4	0.666666667	33	1	1	0.921052632	0.5	0	0	6.75	1	0.75	no
1	1	0	0	2	0	0	0	1	2	41	0	0	0	1	0	0	3	0	0	no
13	1	0	6	15	64	6	0	12	0.869047619	390	1	0	0	0.333333333	0	0	28.46153846	1	0.8462	no
9	3	0	2	16	0	1	0	6	0.125	56	1	1	0.714285714	0.333333333	2	4	5.111111111	1	0.8889	no
7	1	0	11	35	17	3	0	2	1.055555556	484	0.166666667	1	0	0.333333333	0	0	66.42857143	34	10	no
1	1	0	16	1	0	15	0	1	2	1	0	0	0	1	0	0	0	1	1	no
26	1	0	14	76	139	2	0	12	0.765925926	2884	0.925925926	6	0	0.145604396	0	0	108.8846154	39	2.4231	no
10	3	0	10	56	25	0	0	3	0.777777778	514	1	1	0.857142857	0.333333333	1	3	49.9	19	3.5	no
5	1	0	0	6	2	0	0	5	0.75	36	1	0	0	0.4	0	0	5.4	1	0.8	no
7	1	0	0	16	0	0	0	7	0	63	1	0	0	0.571428571	0	0	7.857142857	2	1.2857	no
3	3	0	4	24	3	1	0	3	2	161	0	0	0.951219512	0.666666667	1	2	52.66666667	1	0.6667	no
7	3	1	0	11	19	0	0	6	0.833333333	34	1	1	0.869565217	0.428571429	0	0	3.714285714	1	0.8571	no
21	1	0	7	71	122	3	0	14	0.853846154	1068	1	2	0	0.166666667	0	0	49.23809524	14	3.7143	no
3	1	0	2	3	3	1	0	3	2	3	0	0	0	0.5	0	0	0	1	1	no
32	1	2	0	63	0	0	0	32	0	185	1	1	0	0.3359375	0	0	4.75	2	1	no
25	2	0	11	55	6	6	0	22	0.510416667	786	1	0	0.488888889	0.256944444	1	1	30.28	6	1.72	no
20	1	0	0	53	48	0	0	18	0.602339181	1126	1	0	0	0.31	0	0	54.85	6	1.65	no
13	1	1	13	32	60	13	0	10	0.979166667	210	0	1	0	0.208333333	0	0	14.23076923	5	1.3077	no
5	3	1	0	8	4	0	0	5	0.5	31	1	0	0.944444444	0.6	0	0	5	1	0.2	no
33	1	3	14	77	488	3	0	17	0.927083333	702	1	0	0	0.196022727	0	0	19.90909091	25	2.8182	no
44	4	6	11	102	844	8	0	36	0.92749658	1083	0.882352941	0	0.575757576	0.259689922	1	1	23.22727273	16	1.9318	no
3	1	0	6	9	0	4	0	3	0.1875	101	0	2	0	1	0	0	30	1	0.6667	no
32	3	0	2	45	426	1	0	28	0.290322581	265	1	1	0.655172414	0.167155425	2	12	7.1875	2	1.125	no
4	2	0	9	18	0	2	0	4	0	507	1	0	0.666666667	0.5	1	1	125.25	3	0.75	no
14	2	0	9	57	0	0	0	13	0.769230769	511	1	1	0.773584906	0.846153846	0	0	35	2	1.5	no
14	1	0	3	29	13	0	0	11	0.759615385	453	1	2	0	0.365384615	0	0	30.78571429	6	2.3571	no
0	1	0	0	0	0	0	0	0	2	0	0	0	0	0	0	0	0	0	0	no
2	1	0	4	14	1	2	0	2	2	87	0	0	0	0.6	0	0	42.5	4	2	no
8	4	0	3	17	28	3	0	8	1.142857143	102	1	0	0.901639344	0.5	0	0	11.625	6	1.375	no
2	1	0	1	14	1	0	0	2	2	104	0	0	0	0.6	0	0	51	1	0.5	no
6	1	0	14	29	0	11	0	2	0.828571429	309	1	2	0	0.333333333	0	0	49.33333333	5	1.6667	no
4	1	0	3	20	0	3	0	4	0.666666667	78	0.5	0	0	0.583333333	0	0	18	3	1	no
21	1	0	1	55	68	1	0	19	0.622222222	1188	1	0	0	0.253968254	0	0	55.14285714	6	1.8095	no
8	1	0	0	20	6	0	0	7	0.5	564	0.5	0	0	0.785714286	0	0	69.25	3	1.25	no
11	2	0	2	15	37	1	0	11	1.1	230	0	0	0.545454545	0.333333333	1	9	19.81818182	3	0.9091	no
1	1	0	17	1	0	15	0	1	2	1	0	0	0	1	0	0	0	1	1	no
2	2	0	5	11	1	1	0	2	2	44	0	0	0.916666667	0.666666667	0	0	21	1	0.5	no
53	1	0	14	121	884	7	0	41	0.894917582	1074	0.821428571	5	0	0.109467456	0	0	18.73584906	11	1.7547	no
10	1	0	7	10	45	6	0	10	2	10	0	0	0	0.35	0	0	0	1	1	no
20	1	0	11	61	154	5	0	16	0.804511278	695	0.142857143	2	0	0.270676692	0	0	33.4	22	3.75	no
5	4	0	1	24	2	1	0	5	0.75	133	1	0	0.953488372	0.4	3	5	24.6	3	1.2	no
40	2	0	11	111	380	0	0	35	0.845039019	1771	1	0	0.24	0.352564103	1	5	42.7	4	1.1	no
1	1	0	0	2	0	0	0	1	2	5	0	0	0	1	0	0	3	0	0	no
7	1	0	0	16	0	0	0	7	0	63	1	0	0	0.571428571	0	0	7.857142857	2	1.2857	no
8	2	0	9	11	16	6	0	7	0.714285714	56	1	4	0.642857143	0.357142857	0	0	5.5	2	0.75	no
11	1	0	2	19	37	0	0	9	0.7	205	0.75	0	0	0.375	0	0	16.90909091	4	1.0909	no
4	1	0	0	4	6	0	0	4	2	4	0	0	0	0.625	0	0	0	1	1	no
5	1	0	3	10	10	3	0	4	1.25	51	1	0	0	0.314285714	0	0	9	1	0.8	no
3	1	0	0	3	3	0	0	3	2	3	0	0	0	0.466666667	0	0	0	1	1	no
1	1	0	0	2	0	0	0	1	2	5	0	0	0	1	0	0	3	0	0	no
8	2	0	0	37	0	0	0	7	1.071428571	273	1	0	0.538461538	0.904761905	0	0	31.625	2	1	no
25	1	11	19	41	272	17	0	25	0.986979167	206	0.5625	2	0	0.133333333	0	0	6.6	3	1.04	no
8	2	0	3	15	0	2	0	8	0.571428571	125	1	0	0.631578947	0.6875	0	0	14.25	6	1.5	no
15	2	0	15	55	71	1	0	12	0.887755102	630	1	1	0.606060606	0.232142857	0	0	40.53333333	1	0.8667	no
3	1	0	7	3	3	7	0	3	2	3	0	0	0	0.555555556	0	0	0	1	1	no
11	1	0	9	20	29	8	0	10	0.72	166	1	1	0	0.4	0	0	13.63636364	4	1.1818	no
6	1	0	1	27	15	0	0	4	1.2	223	1	0	0	0.3	0	0	36	12	3.8333	no
21	3	3	7	44	2	3	0	12	0.545	317	0.8	0	0.649122807	0.30952381	1	3	13.61904762	4	1.5238	no
8	1	9	0	18	28	0	0	7	1.142857143	55	0	0	0	0.55	0	0	5.625	4	1.25	no
36	1	0	11	94	464	3	0	31	0.561904762	970	1	1	0	0.310204082	0	0	25.77777778	1	0.9167	no
2	1	0	2	11	1	0	0	2	2	203	0	0	0	0.75	0	0	100.5	2	1	no
3	1	0	6	6	3	1	0	2	2	16	0	0	0	0.666666667	0	0	4.333333333	1	0.6667	no
10	2	0	0	20	0	0	0	10	0.444444444	68	1	2	0.5	0.242857143	0	0	5.6	2	1	no
37	1	1	8	68	0	7	0	36	0.912835249	1201	0.517241379	0	0	0.190972222	0	0	30.67567568	11	3	yes
2	1	0	1	42	1	0	0	2	2	361	0	0	0	0.6	0	0	179.5	1	0.5	no
4	1	0	6	18	0	1	0	4	0.5	168	1	2	0	0.4375	0	0	40.5	11	3.25	no
9	1	0	1	15	36	1	0	2	2	493	0	0	0	0.5	0	0	53.77777778	1	0.8889	no
39	2	1	26	118	433	1	0	34	0.868421053	1231	1	4	0.446153846	0.137651822	1	5	30.28205128	14	2.7436	no
3	1	0	5	25	0	0	0	2	1.1	172	1	1	0	0.75	0	0	54.66666667	7	2.3333	no
5	3	0	5	10	0	2	0	5	2	38	0	0	0.906976744	0.55	0	0	6.6	1	0.8	no
3	2	0	7	22	0	1	0	3	0.5	128	1	0	0.846153846	0.777777778	0	0	41	1	0.6667	no
80	2	0	28	231	2670	8	0	74	0.931170886	2501	1	4	0.469387755	0.108499096	1	2	29.8625	5	1.325	yes
14	1	0	29	14	91	26	0	14	2	14	0	0	0	0.214285714	0	0	0	1	1	no
2	1	0	5	6	1	1	0	2	2	16	0	0	0	0.5	0	0	7	1	0.5	no
34	2	0	11	94	439	3	0	28	0.737373737	696	1	1	0.684210526	0.170995671	1	15	19.38235294	6	1.3529	no
3	2	0	2	8	0	1	0	3	0.25	48	1	2	0.333333333	0.555555556	0	0	14.33333333	3	1.3333	no
69	1	2	15	164	1874	3	0	65	0.944497154	1513	1	2	0	0.120098039	0	0	20.47826087	7	1.7246	no
3	4	0	109	6	3	109	0	3	2	16	0	0	1	0.777777778	0	0	4.333333333	0	0	no
11	1	0	3	15	1	1	0	11	0.683333333	193	1	1	0	0.327272727	0	0	16	3	1.3636	yes
1	3	0	1	2	0	0	0	1	2	4	0	0	1	1	0	0	3	0	0	no
4	5	0	2	11	0	0	0	4	0	40	1	0	0.957746479	0.625	1	1	8.75	1	0.75	no
9	1	0	8	26	32	7	0	7	0.5	230	1	0	0	0.625	0	0	24.33333333	5	1.4444	no
3	1	0	0	3	3	0	0	3	2	3	0	0	0	1	0	0	0	1	1	no
9	3	0	12	66	0	0	0	7	0.7125	461	1	1	0.895522388	0.270833333	0	0	49.11111111	11	2.6667	no
5	1	0	34	5	10	32	0	5	1.25	14	0	0	0	0.7	0	0	0	1	1	no
52	1	0	25	71	0	22	0	50	0.692810458	1338	1	2	0	0.164335664	0	0	24.55769231	11	2.0577	yes
18	1	0	21	18	153	19	0	18	1.058823529	20	0	0	0	0.518518519	0	0	0	1	1	no
10	2	0	0	46	31	0	0	8	0.777777778	330	1	0	0.5	0.611111111	2	2	31.8	6	1.6	no
6	1	0	16	49	9	4	0	3	0.4	233	1	0	0	0.351851852	0	0	37.66666667	3	1.1667	yes
3	3	0	2	7	0	2	0	3	0	24	1	0	0.909090909	0.666666667	2	2	6.666666667	1	0.6667	no
13	1	0	16	13	78	14	0	13	2	13	0	0	0	0.292307692	0	0	0	1	1	no
4	1	0	2	16	4	0	0	2	0.666666667	863	1	0	0	0.875	0	0	213.75	10	4	no
12	2	0	4	45	26	1	0	12	0.480519481	337	1	1	0.84057971	0.266666667	1	8	26.5	4	1.3333	no
2	1	0	0	2	1	0	0	2	2	2	0	0	0	1	0	0	0	1	1	no
8	1	0	25	14	22	25	0	7	0.142857143	113	1	0	0	0.380952381	0	0	13	1	0.75	no
2	2	0	3	10	1	0	0	2	2	38	0	0	0.976190476	0.75	1	1	18	1	0.5	no
9	1	0	2	10	36	0	0	9	2	12	0	0	0	0.377777778	0	0	0.333333333	1	0.8889	no
3	2	0	6	17	1	1	0	3	2	68	0	0	0.846153846	0.666666667	0	0	21.66666667	1	0.6667	no
3	1	3	0	4	3	0	0	3	2	6	0	0	0	0.666666667	0	0	1	1	0.6667	no
2	2	1	2	5	1	1	0	2	2	10	0	0	0.976190476	1	0	0	4	1	0.5	no
2	2	1	0	4	1	0	0	2	2	10	0	0	0.666666667	0.75	0	0	4	1	0.5	no
20	2	0	4	52	114	1	0	19	0.511278195	774	1	0	0.55	0.305555556	1	4	37.35	4	0.7	no
35	1	0	4	87	573	1	0	31	0.544117647	373	0.5	1	0	0.343137255	0	0	9.485714286	1	0.9143	no
3	1	0	5	8	3	0	0	2	2	26	0	0	0	0.333333333	0	0	7.666666667	1	0.6667	no
38	1	0	7	85	0	5	0	36	0.067567568	540	1	2	0	0.254826255	0	0	13.15789474	3	1.7632	no
6	5	0	2	18	3	0	0	5	0.8	96	1	0	0.951923077	0.555555556	1	1	14.66666667	1	0.8333	no
7	4	0	4	12	11	4	0	7	0.166666667	77	1	0	0.85	0.523809524	1	2	9.714285714	4	0.8571	no
6	1	0	9	18	9	8	0	4	0.8	1423	0.333333333	1	0	0.25	0	0	235.6666667	15	4.1667	no
2	1	0	5	5	0	4	0	2	0	69	0	5	0	1	0	0	29	1	0.5	no
26	1	0	7	66	0	1	0	23	0.544	923	1	1	0	0.217142857	0	0	34.30769231	6	2.3077	no
3	1	0	4	4	3	4	0	3	1.4375	23	0	2	0	0.5	0	0	4	2	1	no
24	2	0	17	67	98	9	0	22	0.826086957	626	0.736842105	5	0.3125	0.208333333	1	2	24.29166667	3	1	yes
4	1	0	10	17	0	2	0	2	0.833333333	85	0.5	1	0	0.333333333	0	0	19.25	1	0.5	no
2	2	0	2	4	0	1	0	2	0	21	1	0	0.916666667	0.666666667	0	0	9	1	0.5	no
29	1	0	9	67	316	3	0	2	0.55952381	960	1	3	0	0.210727969	0	0	31.79310345	2	1	no
7	1	0	6	15	9	2	0	7	0.5	67	1	1	0	0.428571429	0	0	8.428571429	1	0.8571	yes
11	2	0	14	37	13	1	0	7	0.84	237	1	2	0.842105263	0.5	1	5	20.09090909	9	1.9091	no
3	3	0	4	8	3	1	0	3	2	40	0	0	0.951219512	0.666666667	1	1	12.33333333	1	0.6667	no
9	2	0	38	15	0	38	0	9	0.666666667	57	1	3	0.529411765	0.253968254	0	0	5	1	0.8889	yes
34	2	0	11	113	411	1	0	25	0.897596656	1577	1	2	0.384615385	0.198653199	0	0	44.52941176	33	2.7647	no
2	1	0	2	11	1	0	0	2	2	265	0	0	0	0.75	0	0	131.5	3	1.5	no
3	1	0	5	6	0	5	0	3	1.142857143	40	0	0	0	0.583333333	1	1	10	3	1.3333	no
4	1	0	2	10	0	1	0	2	0.266666667	83	0	2	0	0.5	0	0	18.5	3	1.5	no
21	1	0	5	75	118	0	0	15	0.838888889	720	1	1	0	0.26	0	0	32.85714286	7	1.4286	no
1	1	0	3	1	0	3	0	1	2	1	0	0	0	1	0	0	0	1	1	no
3	1	8	12	4	1	10	0	3	0.5	13	1	0	0	0.666666667	0	0	3	1	0.6667	no
16	1	0	4	22	68	4	0	16	0.847619048	131	1	0	0	0.71875	0	0	6.75	1	0.9375	no
2	1	0	2	10	1	0	0	2	2	273	0	0	0	0.75	0	0	135.5	2	1	no
11	2	0	0	46	39	0	0	8	0.55	401	1	1	0.4375	0.424242424	1	2	35.27272727	5	1.7273	no
11	1	0	3	36	5	1	0	10	0.625	245	1	1	0	0.409090909	0	0	20.90909091	6	2.3636	no
16	1	0	13	34	0	13	0	16	0.628571429	412	0.857142857	0	0	0.375	0	0	24.3125	3	1.875	no
28	1	0	34	181	20	4	0	8	0.773420479	2634	1	6	0	0.148148148	0	0	92.46428571	19	5.0714	yes
7	1	0	1	8	21	0	0	7	2	10	0	0	0	0.357142857	0	0	0.428571429	1	0.8571	no
62	2	0	11	143	1471	1	0	43	0.929903901	1875	0.965517241	0	0.440366972	0.233870968	2	6	28.77419355	15	1.5968	no
12	1	0	1	16	14	1	0	12	0.727272727	139	1	0	0	0.708333333	0	0	10.16666667	5	1.25	no
6	1	0	2	19	0	0	0	5	0.3	90	1	1	0	0.444444444	0	0	13.66666667	6	1.6667	no
2	4	0	4	6	1	1	0	2	2	33	0	0	0.975609756	0.666666667	1	1	15.5	1	0.5	no
5	2	0	12	6	4	11	0	5	0.5	45	1	1	0.4	0.5	0	0	7.4	1	0.6	no
2	1	1	0	3	1	0	0	2	2	5	0	0	0	0.75	0	0	1.5	1	0.5	no
6	1	0	4	18	0	1	0	4	0.555555556	162	1	2	0	0.375	0	0	24.5	3	1.5	no
2	2	0	7	28	0	2	0	2	1.333333333	184	1	1	0.923076923	0.7	1	2	86.5	3	1.5	no
1	1	0	1	2	0	1	0	0	2	52	0	0	0	1	0	0	6	0	0	no
3	1	0	0	3	3	0	0	3	2	3	0	0	0	0.555555556	0	0	0	1	1	no
2	2	0	3	6	0	1	0	2	0	22	1	1	0.5	0.666666667	0	0	9.5	1	0.5	no
46	1	0	25	133	1027	17	0	43	1.006666667	2140	0.9	1	0	0.128571429	0	0	45.30434783	13	3.413	no
3	1	1	0	4	3	0	0	3	2	6	0	0	0	0.666666667	0	0	1	1	0.6667	no
8	1	0	0	12	22	0	0	8	0.904761905	81	1	2	0	0.34375	0	0	8.75	4	1.25	no
131	1	0	79	311	6643	51	0	120	0.95625	2701	1	17	0	0.073461538	0	0	19.2519084	22	2.2366	yes
66	2	0	17	174	1593	4	0	57	0.922507123	1439	0.555555556	2	0.272727273	0.1	1	1	20.39393939	7	1.2576	no
2	1	0	2	4	1	2	0	2	2	10	0	0	0	0.75	0	0	4	1	0.5	no
19	2	0	10	65	109	2	0	13	0.883333333	558	1	1	0.738461538	0.322222222	1	5	27.84210526	15	2.5789	yes
18	2	2	5	59	113	2	0	6	0.935828877	499	0.545454545	0	0.333333333	0.22875817	0	0	26.11111111	15	1.8333	yes
4	1	0	0	5	0	0	0	4	0.666666667	28	1	0	0	0.625	0	0	5.25	1	0.75	no
28	1	0	2	40	96	2	0	25	0.444444444	1019	0.666666667	0	0	0.31547619	0	0	34.85714286	7	1.3571	no
2	1	0	1	5	0	1	0	2	0	18	1	1	0	0.666666667	0	0	7.5	1	0.5	no
3	1	0	1	3	3	1	0	3	2	3	0	0	0	0.666666667	0	0	0	1	1	no
11	1	0	2	24	15	1	0	11	0.64	446	0	1	0	0.318181818	0	0	39.09090909	5	1.2727	no
47	1	0	20	177	739	3	0	39	0.894409938	1737	1	4	0	0.097101449	0	0	35.5106383	15	2.383	no
3	2	0	6	14	1	1	0	3	0	249	1	0	0.666666667	0.555555556	1	1	81.66666667	1	0.3333	no
12	2	0	10	55	36	0	0	10	0.727272727	470	1	1	0.803921569	0.772727273	0	0	37.91666667	3	1.5833	no
11	1	0	16	11	55	15	0	11	2	11	0	0	0	0.484848485	0	0	0	1	1	no
9	2	0	3	78	24	0	0	6	0.625	844	1	0	0.80952381	0.55	2	10	92.44444444	19	4.1111	no
5	2	0	5	10	4	4	0	5	0.5	61	1	1	0.333333333	0.4	0	0	10.6	1	0.8	no
2	4	0	2	4	1	1	0	2	2	11	0	0	1	0.833333333	0	0	4.5	0	0	yes
28	2	0	12	93	172	4	0	22	0.77582846	1410	0.421052632	11	0.297297297	0.171717172	0	0	48.67857143	17	3.7143	yes
3	1	0	0	3	3	0	0	3	2	3	0	0	0	1	0	0	0	1	1	no
7	1	0	1	7	21	1	0	6	1.142857143	34	0	0	0	1	0	0	2.857142857	1	0.8571	no
2	1	0	2	13	1	0	0	2	2	410	0	0	0	0.75	0	0	204	6	3	no
24	1	0	9	119	92	1	0	13	0.830039526	1158	1	3	0	0.178743961	0	0	46.79166667	11	1.4167	no
4	1	0	7	9	4	2	0	1	0.666666667	28	1	0	0	0.333333333	0	0	5.75	1	0.5	no
5	1	0	1	6	0	1	0	5	0.45	115	1	0	0	0.466666667	0	0	21	2	1	no
2	1	0	1	15	1	0	0	2	2	60	0	0	0	0.6	0	0	29	1	0.5	no
3	1	0	13	35	3	1	0	1	2	194	0	0	0	0.416666667	0	0	63.66666667	1	0.6667	yes
24	1	0	18	68	156	13	0	19	0.889632107	590	1	4	0	0.236714976	0	0	23.04166667	13	1.9167	yes
43	2	1	22	123	481	7	0	33	0.871794872	1262	1	2	0.62037037	0.164021164	1	6	28.04651163	9	2.1628	yes
3	2	0	6	12	1	2	0	3	0	50	1	1	0.5	0.611111111	0	0	15.33333333	1	0.6667	no
3	2	0	2	8	3	2	0	3	1.5	47	0	0	0.9375	0.833333333	0	0	14	3	1	no
3	1	0	0	4	0	0	0	3	0.5	20	1	0	0	0.666666667	0	0	5	1	0.6667	no
9	2	0	6	28	0	1	0	8	0.5	240	1	1	0.6	0.388888889	0	0	25.44444444	5	1.5556	no
8	1	0	0	17	0	0	0	8	0.523809524	91	1	0	0	0.5625	0	0	10	3	1.5	no
24	1	0	36	157	20	2	0	19	0.66798419	1717	1	3	0	0.147157191	0	0	70.08333333	26	4.3333	no
9	3	0	8	27	0	6	0	6	0.25	198	1	1	0.555555556	0.416666667	2	3	20.88888889	1	0.8889	no
2	1	0	2	4	1	1	0	1	1.878787879	305	0	0	0	1	0	0	102	0	0	no
3	2	0	3	31	3	0	0	3	2	208	0	0	0.953488372	0.555555556	2	5	68.33333333	1	0.6667	no
1	1	0	5	1	0	4	0	1	2	1	0	0	0	1	0	0	0	1	1	no
6	2	0	1	25	15	0	0	5	2	101	0	0	0.6875	0.416666667	1	1	15.83333333	6	1.6667	no
2	1	0	3	14	1	0	0	2	2	245	0	0	0	0.75	0	0	121.5	4	2	no
3	3	0	5	8	3	2	0	3	2	44	0	0	0.951219512	0.666666667	0	0	13.66666667	1	0.6667	no
4	1	0	1	9	2	1	0	2	0.666666667	395	1	0	0	0.5	0	0	97.25	1	0.5	no
11	1	0	13	11	55	11	0	11	2	11	0	0	0	0.290909091	0	0	0	1	1	no
2	2	0	2	4	1	0	0	1	1	9	1	0	1	1	0	0	3	0	0	no
31	1	1	20	72	249	5	0	30	0.856862745	826	1	5	0	0.14	0	0	25.09677419	12	1.6774	no
12	1	0	2	41	20	1	0	9	0.87012987	354	0.571428571	0	0	0.375	0	0	27.91666667	4	1.75	no
12	1	0	9	18	54	2	0	12	0.727272727	60	1	1	0	0.226190476	0	0	3.916666667	1	0.9167	no
2	1	0	0	8	1	0	0	1	1	28	1	0	0	1	0	0	12.5	0	0	no
12	3	0	3	33	0	2	0	12	0.838383838	241	1	4	0.760869565	0.285714286	2	3	18.33333333	3	1.75	no
27	1	0	21	27	351	18	0	27	2	27	0	0	0	1	0	0	0	1	1	no
13	1	0	2	52	30	1	0	9	0.683333333	764	1	0	0	0.263888889	0	0	57.38461538	18	3.8462	no
5	1	2	0	6	10	0	0	5	2	8	0	0	0	0.6	1	1	0.6	1	0.8	no
12	1	0	8	23	0	4	0	12	0.136363636	543	1	2	0	0.398148148	0	0	44.08333333	6	2.75	no
3	1	0	3	5	1	3	0	2	0.5	128	1	0	0	0.75	0	0	41.33333333	3	1	no
4	5	0	2	13	0	0	0	4	0	58	1	0	0.957746479	0.625	1	1	13.25	1	0.75	no
33	1	31	79	44	424	76	0	29	0.9125	392	1	5	0	0.22265625	0	0	10.42424242	6	1.2121	yes
4	3	0	3	8	6	1	0	4	0.333333333	38	1	0	0.928571429	0.583333333	0	0	8.25	2	1	no
18	2	0	9	34	77	0	0	18	0.849673203	233	1	2	0.540540541	0.277777778	0	0	11.44444444	1	0.9444	no
1	1	0	12	1	0	10	0	1	2	1	0	0	0	1	0	0	0	1	1	no
10	1	0	3	11	45	2	0	9	1	17	0	0	0	0.333333333	0	0	0.6	1	0.8	no
20	1	0	2	29	92	2	0	19	0.822368421	336	1	0	0	0.375	0	0	15.4	10	1.7	no
2	2	0	2	4	0	1	0	2	0	21	1	0	0.916666667	0.666666667	0	0	9	1	0.5	no
4	1	0	1	25	2	0	0	3	0.416666667	174	0	1	0	0.555555556	0	0	41.5	3	1.25	no
9	1	0	2	31	14	2	0	5	0.625	423	1	0	0	0.3125	0	0	45.77777778	13	2.6667	no
3	2	0	7	12	1	2	0	3	0	270	1	0	0.666666667	0.555555556	1	1	88.66666667	1	0.3333	no
4	5	1	0	8	6	0	0	4	2	20	0	0	1	0.666666667	0	0	4	0	0	no
4	1	0	5	16	4	1	0	2	0.666666667	96	0	0	0	0.444444444	0	0	22.75	5	1.5	no
2	2	0	3	10	1	0	0	2	2	38	0	0	0.976190476	0.75	1	1	18	1	0.5	no
16	1	0	23	98	54	3	0	4	0.607017544	1347	1	10	0	0.342857143	0	0	82	16	3.125	yes
22	1	0	25	158	65	3	0	12	0.806239737	1864	1	11	0	0.134920635	0	0	82.40909091	20	3	no
2	4	0	5	5	1	1	0	2	2	24	0	0	0.975609756	0.666666667	0	0	11	1	0.5	no
2	3	0	2	4	1	2	0	2	2	11	0	0	1	1	0	0	4.5	0	0	no
25	1	0	0	25	300	0	0	25	1.041666667	29	0	0	0	0.413333333	0	0	0	1	1	no
11	1	0	3	14	37	0	0	10	0.75	55	1	1	0	0.431818182	0	0	3.818181818	3	1.0909	no
3	2	1	0	5	1	0	0	3	0.5	18	1	1	0.5	0.555555556	0	0	4.666666667	1	0.6667	no
15	1	0	6	59	0	1	0	8	0.464285714	915	1	2	0	0.285714286	0	0	59.6	20	2.3333	no
19	1	0	9	34	83	8	0	18	0.824074074	523	1	1	0	0.394736842	0	0	26.21052632	17	3.4211	no
41	1	0	3	42	820	1	0	41	1.025	113	0	0	0	0.209756098	0	0	0.073170732	1	0.9756	no
3	1	0	5	17	0	1	0	2	0.6	113	1	2	0	0.625	0	0	35	1	0.3333	no
1	1	0	0	2	0	0	0	1	2	5	0	0	0	1	0	0	3	0	0	no
2	1	0	3	12	1	1	0	2	2	55	0	0	0	0.6	0	0	26.5	4	2	no
5	1	0	16	32	0	5	0	2	0.666666667	172	1	2	0	0.342857143	0	0	32.2	2	1	no
10	3	0	1	15	21	1	0	6	0.844444444	77	1	0	0.863636364	0.5	0	0	6.2	1	0.9	no
5	1	0	0	6	2	0	0	5	0.964285714	39	0.571428571	0	0	0.4	0	0	5.4	1	0.8	no
1	1	0	0	1	0	0	0	1	2	1	0	0	0	1	0	0	0	1	1	no
6	3	0	13	7	11	13	0	5	0.8	24	1	0	0.772727273	0.333333333	0	0	2.666666667	1	0.8333	no
2	2	0	10	15	0	1	0	2	1.5	55	1	0	0.5	0.666666667	0	0	24.5	1	0.5	no
14	1	0	1	15	91	0	0	14	2	17	0	0	0	0.328571429	0	0	0.214285714	1	0.9286	no
2	4	0	4	5	1	1	0	2	2	36	0	0	0.975609756	0.666666667	1	1	17	1	0.5	no
2	1	0	3	11	1	0	0	2	2	50	0	0	0	0.75	0	0	24	2	1	no
11	3	0	4	27	55	0	0	8	2	145	0	0	0.727272727	0.375	1	1	12.18181818	1	0.8182	no
2	1	0	15	2	1	15	0	2	2	2	0	0	0	0.75	0	0	0	1	1	no
5	2	0	5	19	6	0	0	3	0.625	396	1	0	0.625	0.4375	0	0	77.8	2	0.8	no
2	1	0	3	14	1	1	0	2	2	67	0	0	0	0.6	0	0	32.5	5	2.5	no
57	1	0	42	187	0	1	0	2	0.68877551	4114	1	6	0	0.224561404	0	0	70.92982456	22	1.7719	yes
20	1	1	3	50	134	1	0	12	0.837320574	342	1	1	0	0.280701754	0	0	15.55	4	1.2	no
15	1	0	0	15	105	0	0	15	2	15	0	0	0	0.333333333	0	0	0	1	1	no
2	1	0	1	14	1	0	0	2	2	104	0	0	0	0.6	0	0	51	1	0.5	no
61	3	0	28	162	1454	14	0	32	0.854761905	1494	1	12	0.344444444	0.140625	1	1	23.14754098	8	1.8361	yes
8	2	0	3	32	0	3	0	7	0.428571429	195	0.5	2	0.538461538	0.714285714	0	0	23.125	2	0.875	no
56	1	0	65	77	332	61	0	53	0.778512397	1397	0.909090909	2	0	0.148809524	0	0	23.75	11	2.3214	no
9	2	0	0	37	22	0	0	8	0.75	211	1	0	0.538461538	0.65625	2	2	22.22222222	3	1	no
7	1	0	16	48	21	4	0	4	1.083333333	286	0.5	0	0	0.196428571	0	0	39.57142857	1	0.8571	no
32	1	0	9	61	432	1	0	32	0.965352449	887	0.962962963	3	0	0.197916667	0	0	25.875	3	1.0313	yes
20	2	19	25	31	160	19	0	20	0.842105263	219	1	2	0.512820513	0.216666667	1	1	9.75	4	1.3	no
5	1	0	11	37	8	6	0	3	0.5	183	0	0	0	0.416666667	0	0	35	7	1.8	no
21	1	0	9	98	148	3	0	9	0.735714286	1367	1	3	0	0.275132275	0	0	63.76190476	54	4.2381	yes
9	1	1	2	13	6	2	0	9	0.125	141	0	0	0	0.4	0	0	14.33333333	5	1.6667	no
8	1	0	7	15	16	2	0	7	0.880952381	171	1	4	0	0.392857143	0	0	19.625	1	0.75	no
1	1	0	2	2	0	2	0	1	2	21	0	0	0	1	0	0	3	0	0	no
1	1	0	0	1	0	0	0	1	2	1	0	0	0	1	0	0	0	1	1	no
8	2	0	3	15	0	2	0	8	0.571428571	125	1	0	0.631578947	0.6875	0	0	14.25	6	1.5	no
37	4	0	1	63	110	1	0	33	0.464285714	612	1	0	0.567901235	0.150462963	3	4	15.35135135	3	1.1351	no
7	1	0	1	11	7	1	0	6	0.5	39	1	0	0	0.571428571	0	0	4.285714286	1	0.8571	no
12	1	0	3	31	0	0	0	12	0.424242424	151	1	1	0	0.333333333	0	0	11.33333333	3	1.3333	no
14	2	0	5	47	9	0	0	4	0.855769231	583	0.5	0	0.720930233	0.519230769	2	4	40.07142857	7	2	no
4	1	0	6	17	4	5	0	3	0.666666667	133	0.2	1	0	0.333333333	0	0	31	10	4.5	no
5	2	0	1	11	0	1	0	5	0.625	39	1	0	0.333333333	0.4	0	0	6.4	1	0.8	no
6	2	0	3	12	3	2	0	4	0.5	115	0	0	0.642857143	0.458333333	1	2	17.5	1	0.8333	no
9	1	1	1	20	12	1	0	6	0.59375	214	0.5	1	0	0.270833333	0	0	22.33333333	5	1.7778	no
14	1	0	2	18	33	2	0	13	0.782051282	152	1	1	0	0.476190476	0	0	9.428571429	5	1.2143	no
8	1	0	4	28	16	2	0	3	0.714285714	140	1	0	0	0.214285714	0	0	16.25	7	1.5	no
25	2	0	7	73	144	0	0	8	0.913690476	1372	0.571428571	0	0.574074074	0.381944444	2	4	53.32	8	2.6	no
9	2	0	0	13	24	0	0	9	0.625	38	1	1	0.636363636	0.555555556	0	0	3.111111111	1	0.8889	no
23	1	0	1	27	181	1	0	22	0.97979798	3320	0.111111111	0	0	0.25	0	0	142.9565217	17	3.913	no
49	1	0	10	113	238	1	0	47	0.844551282	667	1	4	0	0.134469697	0	0	12.34693878	3	1.0408	no
14	1	0	8	47	89	3	0	9	1	530	1	0	0	0.213675214	0	0	36.71428571	13	2.5	no
2	1	0	1	17	1	0	0	2	2	134	0	0	0	0.6	0	0	66	1	0.5	no
47	1	0	8	133	583	1	0	36	0.883022774	1448	0.238095238	2	0	0.154589372	0	0	29.36170213	10	1.9149	yes
6	1	0	3	27	9	1	0	2	0.771428571	140	1	0	0	0.25	0	0	21.16666667	1	0.6667	no
2	3	0	3	3	1	1	0	2	2	9	0	0	0.975	0.666666667	0	0	3.5	1	0.5	no
1	6	0	1	7	0	1	0	1	2	17	0	0	1	1	0	0	16	0	0	no
15	1	0	31	15	105	30	0	15	2	15	0	0	0	0.25	0	0	0	1	1	no
6	1	0	0	7	15	0	0	6	2	9	0	0	0	0.333333333	0	0	0.5	1	0.8333	no
3	2	0	0	4	0	0	0	3	0.75	35	1	3	0.5	0.5	0	0	9.333333333	1	0.6667	no
7	1	0	2	19	11	0	0	4	1.027777778	1730	0.916666667	0	0	0.291666667	0	0	244.4285714	6	3.4286	no
29	1	0	0	29	406	0	0	29	2	29	0	0	0	0.436781609	0	0	0	1	1	no
30	2	5	25	110	281	5	0	22	0.902298851	929	1	4	0.416666667	0.175862069	1	1	29.36666667	10	1.7333	yes
9	3	0	7	26	0	2	0	9	0.25	211	1	0	0.829787234	0.388888889	2	3	22.22222222	2	1	no
17	1	0	0	17	136	0	0	17	2	17	0	0	0	0.382352941	0	0	0	1	1	no
2	1	0	2	3	1	2	0	1	1.911764706	93	0	0	0	1	0	0	28.5	0	0	no
8	5	0	2	16	0	0	0	8	0.571428571	107	1	0	0.906666667	0.6875	1	1	12	1	0.875	no
33	1	0	3	74	0	2	0	26	0.604166667	764	1	1	0	0.232323232	0	0	22.06060606	4	1.6667	no
8	1	0	5	38	6	4	0	8	0.514285714	401	1	0	0	0.541666667	0	0	48.5	12	3.5	no
12	2	0	6	78	36	4	0	7	0.363636364	663	1	0	0.765957447	0.35	1	10	54.08333333	12	3	yes
2	1	0	4	14	1	1	0	2	2	81	0	0	0	0.6	0	0	39.5	1	0.5	no
8	1	1	0	9	22	0	0	7	0.714285714	20	1	1	0	0.2	0	0	1.375	1	0.75	no
20	1	1	0	25	108	0	0	20	0.898026316	229	0.75	4	0	0.25	0	0	9.65	2	1	no
6	2	0	1	11	15	1	0	5	2	31	0	0	0.615384615	0.4	0	0	4.166666667	1	0.8333	no
9	1	3	12	16	34	12	0	8	0.9375	48	1	1	0	0.26984127	0	0	4.111111111	3	1.2222	no
2	1	0	2	5	1	0	0	2	2	11	0	0	0	0.75	0	0	4.5	1	0.5	no
8	1	0	8	26	20	3	0	4	0.428571429	134	1	1	0	0.171428571	0	0	15.5	4	1.375	no
2	2	1	0	4	1	0	0	2	2	10	0	0	0.666666667	0.75	0	0	4	1	0.5	no
6	1	0	0	7	15	0	0	6	2	9	0	0	0	0.333333333	0	0	0.5	1	0.8333	no
4	2	0	2	12	0	1	0	4	0	105	1	0	0.846153846	0.55	0	0	24.5	1	0.5	no
2	2	0	4	7	1	1	0	2	2	39	0	0	0.916666667	0.666666667	0	0	18.5	1	0.5	no
1	1	0	0	1	0	0	0	1	2	1	0	0	0	1	0	0	0	1	1	no
2	1	6	0	3	1	0	0	2	2	5	0	0	0	0.75	0	0	1.5	1	0.5	no
4	2	0	2	10	2	1	0	4	0.666666667	50	1	2	0.4	0.5	0	0	11	3	1.25	no
15	2	0	18	96	7	3	0	4	0.726190476	1603	1	4	0.461538462	0.248484848	1	1	105.4666667	23	3.9333	no
1	1	0	10	1	0	9	0	1	2	1	0	0	0	1	0	0	0	1	1	no
3	3	0	5	6	3	0	0	3	1.5	19	1	0	0.96	0.5	1	1	5	1	0.6667	no
10	1	0	1	11	45	1	0	8	1.072222222	55	0.35	0	0	0.203703704	0	0	2.5	1	0.8	no
4	3	0	0	28	0	0	0	4	0.25	404	0	0	0.928571429	0.3125	1	3	99	6	2.75	no
67	1	2	6	82	2141	4	0	67	0.956709957	373	1	1	0	0.200248756	0	0	4.462686567	2	0.9851	no
1	1	0	0	2	0	0	0	1	2	33	0	0	0	1	0	0	3	0	0	no
15	2	0	3	16	0	2	0	15	0.806722689	385	0.411764706	5	0.222222222	0.425	0	0	23.53333333	1	0.4667	no
2	2	0	5	8	1	1	0	2	2	24	0	0	0.916666667	0.666666667	0	0	11	1	0.5	no
9	1	0	5	16	0	4	0	9	0.583333333	99	1	0	0	0.481481481	0	0	9.666666667	2	1	no
7	1	0	0	10	17	0	0	6	0.833333333	47	1	2	0	0.555555556	0	0	5.428571429	2	0.8571	no
2	1	0	2	11	1	0	0	2	2	39	0	0	0	0.75	0	0	18.5	3	1.5	no
22	1	0	40	55	219	30	0	20	0.19047619	474	1	1	0	0.252066116	0	0	20.45454545	1	0.9545	yes
9	2	0	2	20	0	1	0	9	0.708333333	112	0.666666667	0	0.555555556	0.333333333	1	2	11.11111111	1	0.8889	no
4	3	0	0	28	0	0	0	4	0.25	404	1	0	0.928571429	0.3125	1	3	99	6	2.75	no
1	1	0	35	1	0	34	0	1	2	1	0	0	0	1	0	0	0	1	1	no
35	1	0	31	87	493	18	0	33	0.966751918	573	0.695652174	7	0	0.142156863	0	0	14.71428571	21	1.5714	no
12	1	0	16	73	0	2	0	10	0.603305785	616	1	5	0	0.287878788	0	0	49.41666667	3	1	no
4	4	0	0	8	6	0	0	4	2	20	0	0	1	0.666666667	0	0	4	0	0	no
4	1	0	3	4	6	3	0	4	2	4	0	0	0	0.5	0	0	0	1	1	no
16	1	0	11	29	0	10	0	15	0.633333333	243	0.5	0	0	0.238095238	0	0	13.8125	7	1.5625	no
14	1	2	14	45	33	3	0	13	0.78021978	293	1	3	0	0.346153846	0	0	19.42857143	8	1.3571	no
2	2	0	0	4	1	0	0	2	2	10	0	0	0.666666667	0.75	0	0	4	1	0.5	no
18	1	0	9	43	29	2	0	16	0.735294118	1050	1	6	0	0.218487395	0	0	56.33333333	4	1.0556	no
17	1	0	12	49	50	3	0	12	0.75	287	1	2	0	0.479166667	0	0	15.41176471	5	1.4706	no
11	1	0	12	11	55	10	0	11	2	11	0	0	0	0.309090909	0	0	0	1	1	no
23	1	1	19	36	253	17	0	22	2	128	0	0	0	0.246376812	0	0	4.565217391	6	1.2174	no
31	1	0	22	31	465	20	0	31	2	31	0	0	0	0.221198157	0	0	0	1	1	no
17	2	3	16	76	40	3	0	12	0.847222222	586	0.555555556	1	0.615384615	0.302083333	1	1	32.94117647	6	1.3529	no
8	1	0	0	9	28	0	0	8	1.142857143	45	0	0	0	0.285714286	0	0	0.375	1	0.875	no
8	1	0	5	8	28	5	0	8	2	8	0	0	0	0.475	0	0	0	1	1	no
6	1	0	0	6	15	0	0	6	1.2	10	0	0	0	0.444444444	0	0	0	1	1	no
50	1	6	29	164	909	6	0	41	0.927240461	2168	1	5	0	0.090225564	0	0	41.9	62	3.04	no
23	2	0	19	112	115	4	0	19	0.875	954	1	1	0.761363636	0.227272727	1	5	40.13043478	6	1.4783	no
5	3	0	3	21	0	2	0	4	0.55	387	0.4	1	0.894736842	0.4	1	1	75.4	14	4.8	no
2	1	0	0	2	1	0	0	2	2	2	0	0	0	1	0	0	0	1	1	no
30	2	0	10	61	383	5	0	29	0.89968652	301	0.090909091	1	0.461538462	0.261083744	0	0	8.666666667	2	1.0333	no
22	1	1	9	83	225	7	0	19	0.880952381	995	1	1	0	0.198412698	1	1	44.13636364	23	3.4091	yes
10	1	0	0	11	45	0	0	10	2	13	0	0	0	0.375	0	0	0.3	1	0.9	no
8	1	0	8	16	16	8	0	8	0	79	1	0	0	0.425	0	0	8.75	1	0.25	no
18	1	0	8	70	109	5	0	15	0.860294118	646	0.125	0	0	0.225490196	0	0	34.44444444	5	2	no
4	2	0	6	8	6	0	0	4	2	22	0	0	0.625	0.625	0	0	4.5	1	0.75	no
11	1	0	6	33	25	0	0	10	0.844444444	323	0.333333333	4	0	0.3	0	0	27.54545455	11	2.0909	no
10	3	0	6	66	23	0	0	9	0.472222222	745	1	3	0.75	0.5	2	5	73.1	2	0.9	no
5	1	0	0	5	10	0	0	5	2	5	0	0	0	0.4	0	0	0	1	1	no
3	2	0	7	19	0	0	0	3	0.833333333	108	0.666666667	1	0.923076923	0.555555556	0	0	34	1	0.6667	no
8	1	0	0	14	0	0	0	7	0.571428571	95	0.5	0	0	0.371428571	0	0	10.625	2	0.75	no
4	1	0	1	9	0	1	0	0	0.5	32	1	0	0	1	0	0	6.5	1	0.75	no
17	1	0	12	17	136	10	0	17	2	17	0	0	0	0.382352941	0	0	0	1	1	no
13	1	0	11	75	48	5	0	5	0.881944444	876	0.75	1	0	0.273809524	0	0	65.46153846	4	1.3077	no
31	1	0	16	74	157	4	0	23	0.795555556	865	1	7	0	0.17	0	0	26.41935484	7	1.7097	no
3	1	1	0	4	3	0	0	3	2	6	0	0	0	0.666666667	0	0	1	1	0.6667	no
2	2	0	5	19	0	1	0	2	0	116	1	0	0.916666667	0.833333333	0	0	56.5	1	0.5	no
2	1	0	6	7	1	1	0	1	2	17	0	0	0	0.5	0	0	7.5	1	0.5	no
4	1	0	1	10	0	1	0	1	1.296296296	142	0.037037037	0	0	0.444444444	0	0	27.75	2	0.75	no
1	1	0	0	2	0	0	0	1	2	5	0	0	0	1	0	0	3	0	0	no
3	3	0	4	7	3	1	0	3	1.5	17	1	0	0.933333333	0.555555556	1	1	4.333333333	1	0.6667	no
2	1	0	5	2	1	3	0	2	2	2	0	0	0	0.75	0	0	0	1	1	no
13	1	0	27	35	62	26	0	9	0.361111111	315	1	0	0	0.388888889	0	0	23	7	1.3846	no
1	1	0	0	1	0	0	0	1	2	1	0	0	0	1	0	0	0	1	1	no
81	1	0	17	212	2914	0	0	69	0.977083333	2334	0.988095238	5	0	0.184375	0	0	26.77777778	9	1.3457	yes
3	1	0	18	4	1	18	0	1	0.952380952	134	0	20	0	0.75	0	0	36.66666667	1	0.3333	no
4	2	0	9	10	0	8	0	4	0	63	1	0	0.8	0.625	0	0	14.5	3	1.25	no
3	3	0	3	4	3	1	0	3	2	11	0	0	0.951219512	0.666666667	0	0	2.666666667	1	0.6667	no
2	1	0	0	4	1	0	0	1	1.916666667	24	0	0	0	1	0	0	5	0	0	no
30	1	0	26	30	435	25	0	30	1.034482759	34	0	0	0	0.162962963	0	0	0	1	1	no
4	2	0	4	22	0	1	0	4	0	141	1	0	0.846153846	0.5	2	2	33.75	1	0.5	no
74	1	0	59	210	1483	40	0	67	0.896575342	1597	1	11	0	0.12035225	0	0	20.31081081	19	2.4459	yes
4	1	0	0	4	6	0	0	4	2	4	0	0	0	0.625	0	0	0	1	1	no
30	2	0	11	79	301	0	0	27	0.870344828	737	1	2	0.416666667	0.344827586	1	1	22.73333333	2	1	no
1	1	0	2	1	0	2	0	1	2	1	0	0	0	1	0	0	0	1	1	no
12	1	0	7	21	20	2	0	7	0.618181818	359	1	3	0	0.340909091	0	0	28.08333333	1	0.8333	no
10	3	0	3	24	0	0	0	10	0.333333333	149	1	1	0.428571429	0.225	1	1	13.7	1	0.8	no
13	5	0	2	25	44	0	0	11	0.816666667	164	1	0	0.891891892	0.423076923	1	1	11.23076923	1	0.9231	no
6	1	0	17	6	15	15	0	6	2	6	0	0	0	0.5	0	0	0	1	1	no
10	1	0	6	34	27	2	0	6	0.796296296	287	1	2	0	0.314814815	0	0	27.1	4	1.2	no
6	1	0	0	7	5	0	0	6	0.8	44	1	0	0	0.375	0	0	5.5	1	0.8333	no
7	1	0	1	13	0	1	0	7	0.5	50	1	0	0	0.5	0	0	5.857142857	1	0.8571	no
19	1	0	0	33	141	0	0	17	0.949494949	201	1	0	0	0.375	0	0	9	5	1.1053	no
4	1	0	2	10	0	0	0	2	0.266666667	83	0	2	0	0.4375	0	0	18.5	3	1.5	no
1	1	0	1	2	0	1	0	0	2	32	0	0	0	1	0	0	27	0	0	no
2	1	0	2	11	1	0	0	2	2	124	0	0	0	0.75	0	0	61	3	1.5	no
19	3	0	18	81	93	2	0	16	0.931372549	711	0.058823529	2	0.696428571	0.314814815	2	6	35.52631579	6	1.5789	no
46	1	0	33	78	787	28	0	44	0.903703704	696	0.944444444	4	0	0.117948718	0	0	13.73913043	18	1.8478	no
4	1	0	4	7	0	1	0	4	0.5	47	1	2	0	0.4375	0	0	10.25	2	1	no
6	1	0	0	39	13	0	0	4	1	312	1	0	0	0.233333333	0	0	50.66666667	6	3.5	no
6	1	0	12	6	15	9	0	6	2	6	0	0	0	0.416666667	0	0	0	1	1	no
2	1	0	3	14	1	0	0	2	2	577	0	0	0	0.75	0	0	287.5	6	3	no
12	1	0	16	40	42	12	0	8	0.958041958	379	1	1	0	0.263636364	0	0	29.5	9	1.6667	no
2	4	0	4	6	1	1	0	2	2	29	0	0	0.975609756	0.666666667	1	1	13.5	1	0.5	no
13	1	2	0	19	72	0	0	12	0.966666667	157	1	3	0	0.653846154	0	0	10.30769231	5	1.8462	no
1	1	0	0	2	0	0	0	1	2	5	0	0	0	1	0	0	3	0	0	no
7	1	0	5	16	13	3	0	6	1.075757576	747	1	0	0	0.194444444	0	0	104.1428571	11	4	no
43	1	0	17	159	567	3	0	24	0.774603175	2409	1	3	0	0.223214286	0	0	54.6744186	22	3.8372	no
14	2	0	5	51	25	0	0	3	0.901098901	555	0.428571429	0	0.720930233	0.519230769	1	4	38.14285714	7	2.1429	no
3	1	0	3	11	3	2	0	3	2	71	0	0	0	0.333333333	0	0	22.66666667	8	3.6667	no
14	2	1	14	56	41	3	0	7	0.888888889	290	1	3	0.8	0.692307692	2	7	19.07142857	6	1.4286	yes
10	1	0	6	21	3	2	0	9	0.777777778	142	1	2	0	0.361111111	0	0	12.7	1	0.8	no
4	3	0	2	5	4	1	0	3	1	16	1	0	0.981818182	1	2	2	2.5	1	0.5	no
36	1	0	21	136	260	4	0	27	0.868571429	1275	1	3	0	0.221428571	0	0	34.13888889	12	2.6111	yes
10	1	0	10	43	0	3	0	6	0.481481481	257	1	3	0	0.35	0	0	24.4	3	1.3	no
4	1	0	0	5	0	0	0	4	0.666666667	28	1	0	0	0.4375	0	0	5.25	1	0.75	no
1	1	0	0	1	0	0	0	1	2	1	0	0	0	1	0	0	0	1	1	no
7	1	2	8	22	15	4	0	6	0.916666667	117	1	0	0	0.333333333	0	0	15.14285714	1	0.7143	no
31	1	0	18	50	255	15	0	30	0.912121212	259	0.636363636	3	0	0.220430108	0	0	7	3	1.0968	no
3	2	0	8	11	0	3	0	3	0	85	1	0	0.846153846	0.666666667	1	1	26.66666667	1	0.6667	no
2	1	0	0	2	1	0	0	2	2	2	0	0	0	1	0	0	0	1	1	no
16	1	1	0	17	120	0	0	16	2	23	0	0	0	0.3875	0	0	0.4375	1	0.9375	no
9	1	0	5	9	36	4	0	9	2	9	0	0	0	0.416666667	0	0	0	1	1	no
3	3	0	4	8	3	1	0	3	2	27	0	0	0.951219512	0.666666667	1	1	8	1	0.6667	no
7	1	0	7	9	7	7	0	7	0.7	55	1	0	0	0.464285714	0	0	6.142857143	1	0.7143	yes
2	3	10	12	3	1	10	0	2	2	8	0	0	0.975	0.666666667	0	0	3	1	0.5	no
1	1	0	20	1	0	19	0	1	2	1	0	0	0	1	0	0	0	1	1	no
2	1	0	5	7	1	4	0	1	1.416666667	62	0.25	1	0	1	0	0	24	0	0	no
27	3	0	19	104	237	1	0	21	0.735576923	811	1	1	0.722222222	0.224358974	0	0	28.74074074	9	1.8889	no
1	1	0	3	2	0	3	0	0	2	16	0	0	0	1	0	0	12	0	0	no
23	1	0	9	48	193	5	0	21	0.90530303	429	0.916666667	5	0	0.272727273	0	0	17.13043478	10	2.2609	yes
8	2	0	9	38	0	0	0	7	0.857142857	278	1	1	0.872340426	0.785714286	0	0	33.25	3	2	no
19	1	0	3	32	79	2	0	16	0.822222222	612	1	1	0	0.263157895	0	0	30.68421053	14	2.6316	no
2	1	0	2	13	1	0	0	2	2	100	0	0	0	0.75	0	0	49	6	3	no
30	2	0	11	66	311	1	0	18	0.876436782	640	1	1	0.631578947	0.439655172	2	7	19.93333333	7	1.8667	no
4	3	0	3	8	6	1	0	3	0.333333333	38	1	0	0.928571429	0.583333333	0	0	8.25	2	1	no
11	2	0	3	28	47	1	0	11	0.4	177	1	0	0.785714286	0.472727273	1	2	14.90909091	1	0.2727	no
23	1	0	7	38	155	5	0	19	0.704545455	316	1	1	0	0.227272727	0	0	12.47826087	4	1.2609	no
5	2	0	6	33	0	1	0	1	0.375	218	0.5	1	0.7	0.583333333	1	2	42.2	1	0.6	no
2	1	0	0	2	1	0	0	2	2	2	0	0	0	1	0	0	0	1	1	no
27	2	2	0	54	351	0	0	26	2	141	0	0	0.543859649	0.314814815	0	0	4.222222222	1	0.963	no
3	1	0	2	13	0	1	0	3	0.375	101	1	1	0	0.666666667	0	0	31.33333333	2	1	no
9	1	0	9	13	30	9	0	8	0.125	112	1	0	0	0.4375	0	0	11.33333333	1	0.7778	no
9	2	0	9	49	8	1	0	6	0.484375	365	0.125	0	0.533333333	0.3125	0	0	38.66666667	10	1.7778	no
8	1	0	7	22	12	3	0	7	0.828571429	91	1	2	0	0.392857143	0	0	9.75	1	0.75	no
3	2	0	3	8	1	1	0	3	0	34	1	0	0.666666667	0.555555556	1	1	10	1	0.3333	no
4	3	0	5	11	4	3	0	4	2	82	0	0	0.928571429	0.5	1	2	19.5	10	3	no
3	1	0	1	7	0	1	0	3	0	33	1	0	0	0.666666667	0	0	9.666666667	1	0.6667	no
15	1	1	0	27	73	0	0	15	0.857142857	145	1	2	0	0.255555556	0	0	8.4	9	1.8	no
5	2	0	11	41	8	0	0	3	0.875	376	1	1	0.869565217	0.5625	0	0	73.8	1	0.6	yes
13	4	16	19	54	22	16	0	12	0.683333333	339	1	0	0.838235294	0.416666667	1	1	24.69230769	1	0.8462	no
12	1	0	1	20	62	1	0	5	0.923444976	357	0.052631579	1	0	0.212121212	0	0	25.58333333	1	0.75	no
21	2	0	5	66	114	1	0	19	0.827272727	607	0.090909091	0	0.558139535	0.3375	0	0	27.38095238	16	2.2381	no
1	1	0	2	2	0	2	0	1	2	32	0	0	0	1	0	0	24	0	0	no
6	2	0	8	25	0	6	0	4	0.1	178	1	0	0.2	0.4	0	0	28.33333333	2	1.3333	no
1	1	0	0	1	0	0	0	1	2	1	0	0	0	1	0	0	0	1	1	no
31	4	0	5	69	451	4	0	28	0.377777778	270	1	0	0.6375	0.141666667	2	9	7.612903226	5	1.2258	no
2	2	0	3	4	0	3	0	2	0	15	1	1	0.5	0.666666667	0	0	6	1	0.5	no
11	3	0	2	22	0	1	0	10	0.35	108	1	1	0.9	0.3	1	1	8.636363636	2	0.9091	no
3	3	0	3	13	3	0	0	3	2	95	0	0	0.954545455	0.555555556	1	3	30.66666667	1	0.6667	no
10	2	0	10	30	35	2	0	9	0.888888889	164	0.6	0	0.923076923	0.325	2	2	14.9	1	0.9	yes
5	1	0	0	33	10	0	0	3	2	264	0	0	0	0.4	0	0	51.8	8	3.4	no
7	2	0	0	32	21	0	0	7	2	163	0	0	0.538461538	0.904761905	1	1	22.28571429	3	1.2857	no
14	2	0	11	59	59	0	0	12	0.871794872	510	1	0	0.48	0.452380952	1	5	35	7	1.4286	no
21	1	0	12	95	124	5	0	14	0.858333333	719	1	2	0	0.225	0	0	32.66666667	12	1.9048	yes
5	2	0	6	20	0	1	0	4	0.833333333	176	0.166666667	1	0.888888889	0.357142857	0	0	33	6	1.6	no
1	1	0	0	1	0	0	0	1	2	2	0	0	0	1	0	0	0	1	1	no
2	4	0	4	5	1	1	0	2	2	39	0	0	0.975609756	0.666666667	1	1	18.5	1	0.5	no
1	2	0	1	2	0	0	0	1	2	4	0	0	1	1	0	0	3	0	0	no
17	1	0	1	22	0	1	0	16	0.4375	275	1	0	0	0.352941176	0	0	14.94117647	5	2.2353	no
90	1	0	26	158	3537	11	0	81	0.960356159	1560	0.924528302	5	0	0.175561798	0	0	15.74444444	8	1.3222	no
5	2	0	7	13	10	3	0	5	2	63	0	0	0.5	0.533333333	0	0	11.6	2	1.4	no
2	1	0	1	3	1	1	0	1	1.963636364	231	0	0	0	1	0	0	87	0	0	no
16	1	0	15	16	120	15	0	16	2	16	0	0	0	0.3125	0	0	0	1	1	no
2	4	0	5	5	1	1	0	2	2	24	0	0	0.975609756	0.666666667	0	0	11	1	0.5	no
8	1	0	2	18	2	2	0	7	0.571428571	63	1	1	0	0.40625	0	0	6.625	1	0.875	no
10	2	0	4	21	0	1	0	9	0.694444444	218	0.375	1	0.897058824	0.311111111	1	1	20	6	1.3	no
22	3	1	11	58	125	1	0	21	0.870748299	560	0.071428571	0	0.661016949	0.258503401	1	6	23.81818182	5	1.2273	no
2	2	0	5	13	1	1	0	2	2	33	0	0	0.916666667	0.666666667	0	0	15.5	1	0.5	no
24	3	0	2	46	0	1	0	20	0.724637681	218	1	1	0.625	0.27173913	1	1	7.958333333	3	1.5	no
1	1	0	2	2	0	2	0	1	2	10	0	0	0	1	0	0	3	0	0	no
2	4	0	0	4	1	0	0	2	2	9	0	0	1	0.75	0	0	3.5	0	0	no
34	1	0	0	67	0	0	0	32	0.727272727	233	1	2	0	0.264705882	0	0	5.735294118	2	1	no
2	2	1	0	4	1	0	0	1	2	37	0	0	0.9	0.666666667	0	0	17.5	1	0.5	no
2	1	0	1	7	1	1	0	2	2	23	1	0	0	0.6	0	0	10	1	0.5	no
14	1	0	20	72	41	6	0	6	0.699300699	723	1	3	0	0.242857143	0	0	49.85714286	4	1.2143	no
6	2	3	0	7	15	0	0	6	2	9	0	0	0.444444444	0.611111111	0	0	0.5	1	0.8333	no
1	1	0	0	1	0	0	0	1	2	1	0	0	0	1	0	0	0	1	1	no
53	1	0	33	113	1152	25	0	46	0.932692308	1038	0.96875	7	0	0.131410256	0	0	17.98113208	18	1.7358	yes
7	1	0	7	24	13	7	0	4	0.833333333	314	1	0	0	0.214285714	0	0	42.85714286	4	2.4286	no
10	2	2	8	34	25	2	0	7	0.793650794	210	1	2	0.714285714	0.472222222	0	0	19.3	5	1.2	no
11	1	0	1	12	55	0	0	11	2	14	0	0	0	0.454545455	0	0	0.272727273	1	0.9091	no
12	1	0	14	38	14	7	0	11	0.672727273	158	1	3	0	0.25974026	0	0	11.75	1	0.75	no
8	2	0	3	11	12	2	0	5	0.642857143	52	1	1	0.416666667	0.40625	1	1	5.25	1	0.875	no
121	1	0	63	121	7260	52	0	121	1.008333333	122	0	0	0	0.123331214	0	0	0	1	1	no
11	2	0	9	53	0	0	0	10	0.7	473	1	1	0.82	0.8	0	0	41.72727273	3	1.6364	no
2	1	0	0	2	1	0	0	2	2	2	0	0	0	0.75	0	0	0	1	1	no
36	1	0	23	76	210	18	0	36	0.831168831	1025	1	1	0	0.143518519	0	0	27.16666667	3	1.3889	yes
9	5	0	3	23	4	0	0	8	0.708333333	158	1	0	0.925233645	0.333333333	1	1	16.22222222	1	0.8889	no
4	1	0	5	29	4	2	0	3	0.333333333	213	1	0	0	0.5	0	0	52	1	0.5	no
12	2	0	4	23	42	1	0	9	0.844155844	1209	0.857142857	0	0.476190476	0.35	1	2	99.16666667	1	0.9167	no
110	1	1	13	177	4753	3	0	92	0.921035387	1126	0.928571429	7	0	0.176605505	0	0	8.981818182	3	1.0455	no
4	1	0	3	21	0	3	0	3	0.5	242	1	0	0	0.555555556	0	0	59	4	1.25	no
11	2	0	2	21	0	1	0	8	0.6	86	1	1	0.68	0.316666667	0	0	6.636363636	3	1.2727	no
9	3	0	7	59	0	0	0	7	0.625	491	1	4	0.75	0.263888889	2	2	53	2	1	yes
2	4	0	3	3	1	1	0	2	2	8	0	0	0.975609756	0.666666667	0	0	3	1	0.5	no
7	1	0	2	8	21	2	0	7	2	10	0	0	0	0.476190476	0	0	0.428571429	1	0.8571	no
15	1	0	13	60	105	13	0	12	1	766	1	0	0	0.226190476	0	0	50	8	3.9333	yes
54	4	0	16	222	817	2	0	32	0.849056604	3912	0.966666667	2	0.616541353	0.129380054	2	10	70.88888889	30	3.6296	yes
13	1	1	4	14	66	1	0	13	0.791666667	41	1	0	0	0.461538462	0	0	2	1	0.9231	no
2	4	0	4	5	1	1	0	2	2	39	0	0	0.975609756	0.666666667	1	1	18.5	1	0.5	no
10	1	0	5	17	7	4	0	10	1.027777778	280	0.25	0	0	0.7	0	0	25	6	1.7	no
47	1	0	7	162	1081	3	0	44	1.02173913	2279	1	0	0	0.104143337	0	0	47.44680851	19	2.4894	no
3	1	0	2	6	1	1	0	2	0.5	20	1	0	0	0.666666667	0	0	5.333333333	1	0.6667	no
4	1	0	2	10	0	1	0	3	0.333333333	50	1	0	0	0.466666667	0	0	11.25	2	0.75	no
7	1	1	3	8	9	1	0	7	0.583333333	35	1	0	0	0.642857143	0	0	3.714285714	1	0.8571	no
17	1	0	10	48	6	2	0	15	0.775	1267	1	6	0	0.232142857	0	0	72.35294118	4	1.1176	no
51	1	0	44	124	0	1	0	39	0.679166667	4367	0.791666667	9	0	0.2	0	0	84.15686275	11	2.1373	no
1	1	0	6	1	0	5	0	1	2	1	0	0	0	1	0	0	0	1	1	no
38	1	0	21	104	493	6	0	36	0.930501931	943	1	5	0	0.117117117	0	0	23.26315789	9	1.5526	no
33	2	0	7	78	342	1	0	23	0.8203125	737	1	1	0.607594937	0.552083333	2	7	20.84848485	8	1.5455	yes
2	1	0	3	14	1	0	0	2	2	1791	0	0	0	0.75	0	0	894.5	11	5.5	no
6	1	0	15	6	15	14	0	6	2	6	0	0	0	0.75	0	0	0	1	1	no
3	1	0	3	5	1	1	0	2	0.5	22	0	2	0	0.5	0	0	5.666666667	1	0.6667	no
2	1	0	1	7	1	1	0	2	1	26	1	0	0	0.6	0	0	11.5	1	0.5	no
13	1	5	6	20	34	5	0	12	0.8	89	1	1	0	0.403846154	0	0	5.461538462	1	0.9231	no
8	1	0	4	36	26	4	0	7	1.071428571	351	0	0	0	0.380952381	0	0	42.375	8	3.625	no
18	1	4	11	34	119	10	0	7	0.705882353	387	0.2	4	0	0.305882353	0	0	20.22222222	15	3.4444	yes
1	1	0	5	1	0	4	0	1	2	1	0	0	0	1	0	0	0	1	1	no
4	4	4	0	8	6	0	0	4	2	20	0	0	1	0.666666667	0	0	4	0	0	no
2	1	0	2	5	1	1	0	2	2	15	0	0	0	0.75	0	0	6.5	2	1	no
8	3	0	8	29	26	2	0	7	2	264	0	0	0.847826087	0.416666667	0	0	32	1	0.875	no
6	1	0	11	6	15	8	0	6	2	6	0	0	0	0.416666667	0	0	0	1	1	no
19	2	4	0	38	171	0	0	18	2	120	0	0	0.485714286	0.377192982	0	0	5.315789474	1	0.9474	no
10	3	0	10	42	11	0	0	9	0.555555556	273	0.5	0	0.829787234	0.466666667	2	2	26.1	1	0.8	no
3	3	0	0	4	0	0	0	3	0.5	21	1	0	0.6	0.5	0	0	5.333333333	1	0.6667	no
13	2	0	7	33	0	2	0	12	0.638888889	382	1	1	0.586206897	0.323076923	0	0	28.15384615	8	1.6154	no
3	1	0	1	14	3	1	0	3	2	138	0	0	0	0.5	0	0	45	13	5.6667	yes
20	2	0	5	51	156	1	0	19	0.642105263	429	1	2	0.6875	0.371428571	0	0	20.2	2	0.3	no
1	6	0	1	7	0	1	0	1	2	17	0	0	1	1	0	0	16	0	0	no
3	1	0	3	6	1	3	0	2	0.5	23	1	0	0	0.5	0	0	6.333333333	3	1	no
2	2	0	5	10	1	2	0	2	2	36	0	0	0.916666667	0.666666667	1	1	17	1	0.5	no
9	1	0	17	53	30	2	0	3	0.958333333	624	1	1	0	0.266666667	0	0	67.66666667	16	5.1111	yes
2	1	0	5	22	0	1	0	2	1	134	1	1	0	0.6	0	0	65	4	2	no
5	2	0	2	16	0	1	0	5	0.625	90	1	0	0.2	0.4	0	0	16.6	2	1.2	yes
14	1	0	19	14	91	19	0	14	2	14	0	0	0	0.285714286	0	0	0	1	1	no
130	2	0	64	270	6759	56	0	123	0.915503876	2700	1	6	0.118881119	0.069232825	0	0	19.53846154	8	1.2692	no
33	1	0	9	34	528	9	0	32	1.03125	70	0	0	0	0.281385281	0	0	0.090909091	1	0.9697	no
9	3	0	4	32	6	2	0	7	2	265	0	0	0.829787234	0.444444444	0	0	28.44444444	1	0.8889	no
17	2	4	0	31	130	0	0	15	0.5625	161	1	0	0.25	0.234375	0	0	8.352941176	1	0.8824	no
4	1	0	3	8	4	1	0	3	0.666666667	26	1	0	0	0.875	0	0	5.25	1	0.75	no
5	3	0	0	9	0	0	0	2	0.75	47	1	0	0.869565217	0.583333333	2	2	7.8	1	0.6	no
9	1	1	6	41	4	2	0	5	0.5	282	1	0	0	0.34375	0	0	30.11111111	1	0.7778	no
8	1	0	6	64	22	2	0	6	0.714285714	509	1	1	0	0.285714286	0	0	62.375	12	2.625	no
7	2	0	3	20	7	1	0	4	0.722222222	143	1	0	0.5	0.285714286	1	4	19	3	1.5714	no
4	5	0	2	12	0	0	0	4	0	41	1	0	0.957746479	0.625	1	1	9	1	0.75	no
