# Supplementary material for: Predicting defects in imbalanced data using resampling methods: an empirical investigation
Source: PeerJ Comput Sci. 2022 Apr 29;8:e573. doi: 10.7717/peerj-cs.573 (PMC9137963; doi:10.7717/peerj-cs.573)
Supplement: Supplemental Information 8 — Camel 1.6 has 965 classes with 188 defective classes. Percentage of defective classes is 19.48%. [file peerj-cs-08-573-s008.csv]

wmc	dit	noc	cbo	rfc	lcom	ca	ce	npm	lcom3	loc	dam	moa	mfa	cam	ic	cbm	amc	max_cc	avg_cc	bug
5	3	0	7	10	0	1	7	4	0.25	43	1	1	0.921052632	0.36	1	2	7.4	1	0.6	no
4	1	0	3	5	4	1	2	3	0.666666667	17	1	1	0	0.5	0	0	3	1	0.5	no
20	4	0	26	95	144	2	26	13	0.842105263	433	1	0	0.727272727	0.197368421	4	5	20.3	3	1	no
3	2	0	8	22	3	2	6	2	2	165	0	0	0.75	0.666666667	1	3	54	15	5.3333	yes
8	1	0	25	20	22	22	3	6	0.571428571	176	1	0	0	0.25	0	0	20.875	1	0.75	yes
3	1	0	6	3	3	5	2	3	2	3	0	0	0	1	0	0	0	1	1	no
1	1	0	0	2	0	0	0	0	2	9	0	0	0	1	0	0	3	0	0	no
6	1	0	9	17	15	2	7	6	2	46	0	0	0	0.333333333	0	0	6.666666667	4	1.3333	yes
0	1	0	0	0	0	0	0	0	2	0	0	0	0	0	0	0	0	0	0	no
4	1	0	7	8	6	0	7	3	2	22	0	0	0	0.375	0	0	4.5	1	0.75	no
10	1	0	11	20	45	1	10	9	2	52	0	0	0	0.15	0	0	4.2	1	0.9	yes
10	3	0	10	33	25	3	10	7	0.222222222	165	1	1	0.833333333	0.3	2	3	15.4	3	0.9	no
23	2	0	13	49	201	2	13	21	0.918181818	266	1	0	0.545454545	0.176767677	1	1	10.13043478	1	0.8696	no
8	4	0	18	33	22	4	18	7	0.142857143	141	1	0	0.872340426	0.3125	0	0	16.5	1	0.75	no
9	3	0	3	15	6	0	3	8	0.4375	82	1	2	0.666666667	0.416666667	1	2	7.888888889	3	0.8889	yes
3	1	2	8	16	3	2	6	2	2	96	0	0	0	0.533333333	0	0	31	3	1.6667	no
10	4	0	6	27	5	1	5	8	0.527777778	168	1	2	0.75862069	0.25	2	2	15.4	3	1.1	yes
8	2	0	7	33	26	0	7	1	0.571428571	415	1	0	0.588235294	0.390625	1	1	50.75	8	3.625	no
4	1	0	17	8	6	11	6	4	2	53	0	0	0	0.45	0	0	12.25	5	2	no
2	1	0	3	5	1	3	2	2	2	17	0	0	0	0.666666667	0	0	7.5	2	1	no
14	1	0	6	18	61	2	5	14	0.830769231	81	1	5	0	0.297619048	0	0	4.428571429	1	0.9286	no
16	1	0	8	36	62	2	6	11	0.72	184	1	3	0	0.229166667	0	0	10.1875	4	1.3125	no
4	4	17	66	8	6	66	0	4	1.333333333	21	1	0	1	0.666666667	0	0	4	0	0	no
6	1	0	4	10	1	2	2	6	0.6	50	1	1	0	0.5	0	0	7	2	1.1667	no
3	1	0	3	20	3	1	2	3	2	127	0	0	0	0.666666667	0	0	41.33333333	13	4.6667	no
11	2	0	11	17	25	3	11	8	0.766666667	73	1	0	0.75	0.25	0	0	5.363636364	1	0.7273	yes
2	1	0	2	2	1	1	1	2	2	2	0	0	0	1	0	0	0	1	1	no
3	3	0	2	4	1	1	1	3	0.5	15	1	0	0.818181818	0.666666667	0	0	3.666666667	1	0.6667	yes
3	2	0	6	4	3	2	4	3	2	10	0	0	0.666666667	0.555555556	0	0	2.333333333	1	0.6667	yes
5	1	0	6	15	10	3	4	4	2	60	0	0	0	0.45	0	0	11	2	1.6	no
33	1	0	17	33	528	11	6	33	2	33	0	0	0	0.387205387	0	0	0	1	1	yes
3	1	0	5	3	3	2	4	3	2	3	0	0	0	0.777777778	0	0	0	1	1	no
7	1	0	32	61	0	3	32	3	0.633333333	204	1	2	0	0.416666667	0	0	27.42857143	1	0.7143	no
8	2	0	13	33	0	1	12	3	0.464285714	294	1	2	0.7	0.371428571	1	1	35.25	2	0.875	yes
3	1	0	5	7	3	0	5	3	2	19	0	0	0	0.533333333	0	0	5.333333333	1	0.6667	no
11	3	0	14	63	7	1	14	5	0.35	416	1	1	0.7	0.25	0	0	36.63636364	11	1.8182	no
2	4	0	5	7	1	2	3	1	2	24	0	0	0.956521739	0.666666667	1	1	11	1	0.5	yes
1	1	0	9	1	0	4	5	1	2	1	0	0	0	1	0	0	0	1	1	no
4	1	0	4	10	0	1	3	4	0	39	1	0	0	0.583333333	0	0	8.5	1	0.75	yes
12	3	13	22	24	30	15	8	10	0.5	114	1	1	0.956521739	0.226190476	1	3	8.333333333	2	0.8333	no
14	3	0	21	43	59	9	13	13	0.641025641	208	1	1	0.936170213	0.261538462	1	3	13.64285714	3	1.1429	no
4	4	8	13	10	0	11	2	3	0.833333333	39	1	1	0.894736842	0.625	0	0	8.25	1	0.5	yes
3	4	0	8	15	3	0	8	1	2	49	0	0	0.95	0.666666667	2	2	15.33333333	1	0.6667	no
1	1	0	7	1	0	7	0	1	2	1	0	0	0	1	0	0	0	1	1	no
2	1	1	3	10	0	1	2	1	0	44	1	0	0.857142857	0.75	1	1	20	2	1	no
6	0	0	21	54	9	2	19	3	0.4	309	1	0	0	0.457142857	0	0	50.33333333	4	1.6667	no
1	1	0	2	3	0	1	1	1	2	7	0	0	1	1	0	0	6	0	0	no
7	2	0	8	8	15	2	8	7	0.722222222	45	1	3	0.846153846	0.357142857	1	20	5	1	0.8571	no
3	1	0	9	18	0	2	7	2	0.5	61	1	0	0	0.666666667	0	0	18.66666667	1	0.3333	no
15	1	1	15	29	45	4	11	12	0.714285714	171	1	5	0	0.35	0	0	9.933333333	3	1.2	no
1	1	0	0	1	0	0	0	1	2	1	0	0	0	1	0	0	0	1	1	no
5	3	0	9	9	4	2	9	2	0.75	36	1	1	0.875	0.3	0	0	5.6	1	0.6	no
4	1	0	7	17	6	1	6	4	2	39	0	0	0	0.625	0	0	8.75	1	0.75	no
5	3	0	10	18	8	0	10	3	0.25	62	1	1	0.897435897	0.4	1	3	11.2	1	0.8	no
3	1	0	6	8	3	2	4	2	2	31	0	0	0	0.333333333	0	0	9.333333333	1	0.6667	no
14	4	0	11	37	73	3	9	13	0.634615385	236	1	1	0.932291667	0.257142857	1	16	15.57142857	6	1.5	no
27	2	6	26	61	105	12	14	22	0.666666667	265	1	1	0.537037037	0.113756614	1	3	8.703703704	4	1.0741	yes
7	2	2	7	10	15	2	5	4	0.333333333	44	1	0	0.814814815	0.285714286	0	0	5.142857143	3	1	no
3	3	0	8	9	0	2	8	2	0.5	44	1	3	0.913043478	0.4	0	0	12.66666667	2	1	no
4	3	0	1	6	0	0	1	3	0	21	1	0	0.921052632	0.625	2	2	4	1	0.75	no
50	1	0	8	84	1011	5	4	48	0.947648625	726	0.869565217	0	0	0.1825	0	0	13.06	9	1.5	no
1	1	0	14	1	0	13	2	1	2	1	0	0	0	1	0	0	0	1	1	yes
3	1	0	4	9	1	1	3	3	0	47	1	0	0	0.5	0	0	14.33333333	2	1	no
6	4	0	5	10	15	1	5	5	1	43	1	0	0.950819672	0.444444444	0	0	6	1	0.5	no
3	2	0	1	5	3	0	1	3	2	12	0	0	0.956521739	0.666666667	1	2	3	1	0.3333	no
1	1	0	7	1	0	5	2	1	2	1	0	0	0	1	0	0	0	1	1	no
20	1	0	20	98	178	15	5	12	0.631578947	880	1	0	0	0.276315789	0	0	42.95	15	2.85	no
2	1	0	6	7	1	2	4	1	2	21	0	0	0	0.5	0	0	9.5	1	0.5	no
2	5	0	4	7	0	2	2	2	0	25	1	1	0.944444444	0.666666667	0	0	11	1	0.5	yes
2	1	0	38	2	1	37	1	2	2	2	0	0	0	0.875	0	0	0	1	1	no
4	1	0	4	11	0	1	3	4	0.166666667	67	1	0	0	0.5	0	0	15.25	2	1	no
4	1	0	6	4	6	5	2	4	1.333333333	5	0	0	0	0.5625	0	0	0	1	1	no
2	1	0	4	4	1	2	2	2	2	8	0	0	0	0.75	0	0	3	1	0.5	no
2	5	1	9	9	1	2	8	1	2	26	0	0	0.972222222	0.666666667	1	1	12	1	0.5	no
21	2	1	15	52	142	1	14	12	0.828571429	292	1	1	0.333333333	0.2	1	2	12.57142857	3	1	no
2	3	0	7	6	1	0	7	1	2	19	0	0	0.972222222	0.666666667	1	1	8.5	1	0.5	no
2	1	0	4	4	1	1	3	2	2	9	0	0	0	1	0	0	3.5	1	0.5	no
8	1	0	7	15	22	3	4	4	0.619047619	100	1	1	0	0.354166667	0	0	11.125	2	0.875	no
3	3	0	10	25	0	1	10	2	0	136	1	0	0.945945946	0.5	1	1	44	2	1	no
4	2	0	7	6	0	2	5	4	0	30	1	0	0.95	0.45	1	1	6.25	1	0.5	no
6	2	0	4	15	7	0	4	4	0.3	71	1	0	0.777777778	0.375	1	1	10.5	2	1	no
7	1	2	7	23	21	2	5	3	2	133	0	0	0	0.666666667	0	0	18	5	1.8571	no
1	1	0	0	1	0	0	0	1	2	1	0	0	0	1	0	0	0	1	1	no
3	1	0	10	22	1	1	9	2	0.5	141	1	1	0	0.666666667	0	0	45.33333333	6	2	no
5	3	0	5	7	0	1	4	4	0	34	1	0	0.75	0.533333333	1	1	5.6	1	0.6	yes
16	1	1	11	43	112	7	4	14	0.6	275	1	0	0	0.4875	0	0	16.0625	1	0.875	yes
1	1	0	0	2	0	0	0	0	2	12	0	0	0	1	0	0	3	0	0	no
1	1	0	16	1	0	15	1	1	2	1	0	0	0	1	0	0	0	1	1	no
26	3	0	14	61	235	4	11	23	0.712	303	1	2	0.88	0.188034188	1	3	10.46153846	4	1.1923	no
3	2	0	1	5	3	0	1	3	2	12	0	0	0.956521739	0.666666667	1	2	3	1	0.3333	no
6	3	0	16	31	7	2	16	3	0.733333333	108	1	1	0.84	0.4	1	1	16.5	3	1	no
10	4	0	7	17	13	1	6	10	0.555555556	82	1	1	0.962365591	0.375	1	1	7	2	0.8	no
0	1	0	0	0	0	0	0	0	2	0	0	0	0	0	0	0	0	0	0	no
9	5	3	12	25	0	3	9	8	0.6875	202	1	0	0.833333333	0.296296296	0	0	20.77777778	4	1.1111	no
5	3	4	11	11	10	4	7	1	2	33	0	0	0.965517241	0.44	0	0	5.6	1	0.2	yes
18	1	0	3	27	97	0	3	17	0.774509804	165	1	0	0	0.172222222	0	0	7.833333333	1	0.8333	no
6	3	0	7	34	15	1	7	2	2	138	0	0	0.807692308	0.416666667	0	0	22	2	1	no
6	2	0	2	9	9	1	1	6	0.2	41	1	0	0.5	0.5	0	0	5.666666667	2	0.8333	no
2	0	0	5	10	1	1	4	2	2	58	0	0	0	0.75	0	0	28	1	0.5	no
10	1	2	9	18	9	4	7	10	0.666666667	86	1	3	0	0.285714286	0	0	7.3	3	1.2	no
3	3	0	12	17	3	0	12	1	2	67	0	0	0.945945946	0.666666667	1	3	21.33333333	1	0.6667	no
6	1	0	4	10	0	1	3	6	0.6	46	1	0	0	0.333333333	0	0	6.166666667	1	0.8333	no
3	3	0	2	4	1	1	1	3	0.5	15	1	0	0.818181818	0.666666667	0	0	3.666666667	1	0.6667	no
9	1	0	7	9	36	4	3	9	2	9	0	0	0	0.311111111	0	0	0	1	1	no
120	1	0	38	200	6646	14	28	113	0.973345588	1370	0.9375	2	0	0.081822203	0	0	9.883333333	33	1.5417	no
11	3	0	4	15	35	1	4	10	0.2	62	1	0	0.795454545	0.590909091	2	5	4.545454545	1	0.8182	no
20	2	0	8	30	144	2	8	20	0.879699248	148	1	0	0.585365854	0.20625	0	0	6.05	2	0.95	no
15	2	0	8	17	99	3	7	15	0.761904762	89	1	3	0.70212766	0.253333333	1	20	4.733333333	1	0.9333	no
5	3	0	6	9	8	1	6	4	0.75	36	1	0	0.897435897	0.4	1	1	6	1	0.8	no
4	1	0	6	7	4	1	5	4	0.333333333	22	1	0	0	0.5	0	0	4.25	1	0.75	no
4	2	0	3	7	4	2	1	2	0.962962963	111	0.111111111	9	0.857142857	0.444444444	1	1	24.5	1	0.5	no
10	2	0	73	24	41	72	2	8	0.977777778	259	0.2	9	0.6	0.37037037	1	1	23.9	4	1.8	no
29	1	0	18	57	314	3	17	27	0.920634921	201	1	2	0	0.144827586	0	0	5.620689655	2	0.9655	no
4	0	1	7	7	4	5	2	4	0.666666667	24	1	0	0	0.5	0	0	4.75	1	0.5	no
53	2	1	24	87	1296	9	19	44	0.684615385	614	1	3	0.215384615	0.240566038	1	1	10.49056604	9	1.2642	yes
6	2	2	6	12	0	2	4	4	0	38	1	0	0.736842105	0.666666667	1	1	5.166666667	1	0.8333	no
5	3	0	4	10	8	1	4	4	0.5	36	1	0	0.921052632	0.36	1	2	6	1	0.6	no
9	1	7	11	17	24	7	4	5	0.375	125	1	2	0	0.444444444	0	0	12.66666667	2	1	no
3	5	0	4	10	0	1	3	3	0.5	34	1	1	0.894736842	0.555555556	0	0	9.666666667	1	0.6667	yes
3	1	0	6	6	3	4	2	2	2	23	0	0	0	0.833333333	0	0	6.666666667	2	1	no
11	1	2	10	28	49	4	8	9	0.6	118	1	0	0	0.25974026	0	0	9.636363636	2	1	no
2	3	0	4	4	1	0	4	1	2	9	0	0	0.923076923	0.75	1	1	3.5	1	0.5	yes
5	3	0	9	21	0	1	8	4	0.875	106	0.5	1	0.88	0.4375	0	0	19.4	1	0.6	yes
3	1	0	2	15	3	1	1	0	2	63	0	0	0	0.5	0	0	20	1	0.6667	no
2	1	0	9	2	1	8	1	2	2	2	0	0	0	0.75	0	0	0	1	1	no
7	3	0	8	13	0	3	5	5	0.166666667	41	1	1	0.814814815	0.476190476	1	1	4.714285714	1	0.7143	yes
1	1	0	7	1	0	5	2	1	2	1	0	0	0	1	0	0	0	1	1	no
20	1	0	16	20	190	3	14	20	2	20	0	0	0	0.225	0	0	0	1	1	no
1	1	0	2	3	0	1	1	1	2	7	0	0	1	1	0	0	6	0	0	no
7	1	0	11	14	11	4	7	7	0.444444444	66	1	2	0	0.4	0	0	8	1	0.5714	no
8	2	27	32	16	0	27	5	6	0.285714286	47	1	1	0.666666667	0.34375	1	1	4.75	1	0.875	no
12	1	0	20	24	66	7	13	11	2	74	0	0	0	0.333333333	0	0	5.166666667	1	0.9167	yes
4	1	0	8	4	6	5	3	4	2	4	0	0	0	0.75	0	0	0	1	1	no
16	1	1	8	31	112	2	6	12	0.8	150	1	2	0	0.266666667	0	0	8.125	3	1.25	yes
5	1	0	7	17	2	1	6	4	0.625	68	1	1	0	0.4375	0	0	12.2	5	1.4	no
27	3	0	32	60	245	19	16	24	0.835164835	345	1	1	0.884422111	0.169230769	1	6	11.51851852	3	1.0741	no
10	1	0	11	18	21	0	11	9	0.555555556	97	1	4	0	0.211111111	0	0	8.3	1	0.9	no
39	2	0	24	76	641	4	24	37	0.904135338	453	1	1	0.4	0.155263158	1	1	10.25641026	2	0.9744	no
7	0	2	11	31	21	2	9	1	1.166666667	163	1	0	0	0.6	0	0	22.14285714	5	2.4286	no
19	1	1	15	47	81	7	8	18	0.388888889	474	1	2	0	0.315789474	0	0	23.78947368	8	2.1053	yes
16	2	0	14	33	102	4	13	16	0.966666667	144	1	1	0.615384615	0.1953125	0	0	7.375	1	0.9375	no
2	2	0	3	7	1	2	1	1	2	29	0	0	0.941176471	1	0	0	13.5	1	0.5	no
4	2	0	5	7	4	4	1	2	0.888888889	45	0.333333333	3	0.857142857	0.444444444	1	1	9.5	1	0.5	no
0	1	0	0	0	0	0	0	0	2	0	0	0	0	0	0	0	0	0	0	no
4	0	2	10	20	6	2	8	1	1.333333333	85	1	0	0	0.5	0	0	20	5	2	no
8	3	0	15	36	0	1	15	5	0.642857143	135	1	1	0.777777778	0.357142857	1	1	15.375	2	0.875	no
18	3	0	4	35	111	0	4	16	0.81372549	200	1	0	0.76056338	0.311111111	1	2	9.777777778	5	1.2778	no
0	1	0	0	0	0	0	0	0	2	0	0	0	0	0	0	0	0	0	0	no
21	2	0	14	25	198	8	7	16	0.8	119	1	1	0.678571429	0.217687075	1	3	4.619047619	1	0.8571	no
4	1	0	0	14	6	0	0	1	2	79	0	0	0	0.375	0	0	18.75	5	2	no
2	3	0	4	4	1	0	4	1	2	11	0	0	0.972222222	0.666666667	1	1	4.5	1	0.5	no
15	3	0	15	38	37	3	14	10	0.589285714	217	1	4	0.647058824	0.314285714	1	1	13.2	5	1.4	yes
3	3	0	3	5	3	1	3	1	2	25	0	0	0.945945946	0.777777778	1	2	7.333333333	1	0.6667	no
26	1	1	9	47	0	4	5	24	0.08	236	1	1	0	0.258241758	0	0	8.038461538	2	1	yes
2	1	0	5	11	0	1	4	2	0	39	1	1	0	0.666666667	0	0	18	1	0.5	yes
0	1	0	0	0	0	0	0	0	2	19	0	0	0	0	0	0	0	0	0	no
3	1	0	3	21	1	1	2	1	0.5	88	1	0	0	0.5	0	0	28	5	1.6667	yes
13	2	4	14	33	34	6	9	9	0.625	187	1	1	0.166666667	0.230769231	0	0	13.23076923	3	1.1538	yes
2	1	0	40	2	1	40	0	2	2	2	0	0	0	1	0	0	0	1	1	yes
6	3	0	7	13	3	1	6	4	0	46	1	1	0.791666667	0.375	1	1	6.5	1	0.8333	no
6	2	0	7	5	9	3	6	6	0.666666667	36	1	3	0.868421053	0.444444444	1	20	4.5	1	0.8333	no
17	2	0	25	53	104	8	17	13	0.866071429	305	0.714285714	1	0.538461538	0.18125	1	1	16.52941176	2	0.7647	yes
3	3	0	6	7	0	1	5	3	0	29	1	0	0.913043478	0.533333333	0	0	8.333333333	1	0.6667	yes
22	1	0	182	22	231	182	1	22	2	22	0	0	0	0.25974026	0	0	0	1	1	yes
6	2	0	9	19	15	0	9	4	2	90	0	0	0.692307692	0.25	1	2	14	2	1	no
2	1	0	3	3	0	1	2	2	0	12	1	1	0	0.75	0	0	4.5	1	0.5	no
1	2	0	2	4	0	1	1	1	2	14	0	0	1	1	0	0	13	0	0	no
15	3	0	14	35	57	4	11	10	0.8	195	0.8	3	0.6875	0.241071429	0	0	11.66666667	6	1.0667	no
8	5	0	13	11	24	1	13	8	0.785714286	49	1	1	0.877192982	0.222222222	1	1	4.875	1	0.875	no
12	3	0	25	71	22	1	25	5	0.727272727	391	1	1	0.777777778	0.272727273	2	3	31.16666667	2	0.9167	no
4	1	0	6	14	0	1	5	4	0.222222222	90	1	1	0	0.458333333	0	0	20.75	3	1.25	no
16	4	0	17	29	72	7	14	16	0.813333333	150	0.8	0	0.69047619	0.21875	1	1	8.0625	1	0.8125	no
6	1	1	3	14	3	3	0	6	0.2	55	1	0	0	0.666666667	0	0	8	1	0.8333	yes
9	1	0	16	50	24	1	15	1	0.375	239	1	0	0.5	0.416666667	1	4	25.44444444	10	2.1111	no
1	4	1	5	2	0	2	4	1	2	11	0.5	1	1	1	0	0	8	0	0	no
4	3	0	24	27	4	2	24	3	0.904761905	156	1	2	0.913043478	0.583333333	0	0	36.25	3	1	no
14	3	1	20	32	55	3	18	11	0.788461538	188	1	3	0.729166667	0.205357143	1	2	12.14285714	5	1.2143	no
7	2	0	11	21	17	6	5	6	0.666666667	90	1	0	0.375	0.375	0	0	11.57142857	2	1	no
2	1	0	12	15	0	2	10	2	0	70	1	3	0	0.571428571	0	0	32.5	1	0.5	yes
14	1	0	4	33	39	0	4	13	0.692307692	231	1	0	0	0.261538462	0	0	15.14285714	1	0.8571	no
5	6	0	14	26	10	1	14	4	2	77	0	0	0.933333333	0.366666667	0	0	14.4	1	0.6	no
3	1	0	5	13	3	1	4	3	2	58	0	0	0	0.666666667	0	0	18.33333333	3	1.3333	no
2	3	0	3	5	1	1	3	1	2	17	0	0	0.972222222	0.666666667	1	2	7.5	1	0.5	no
2	1	0	2	3	1	0	2	2	2	7	0	0	0	0.75	0	0	2.5	1	0.5	no
9	4	0	11	60	0	1	11	1	0.708333333	407	0.833333333	1	0.833333333	0.291666667	2	4	43.55555556	1	0.7778	no
2	4	1	9	3	1	5	4	2	2	5	0	0	0.994444444	0.75	0	0	1.5	1	0.5	no
10	1	0	10	28	0	5	5	10	0.518518519	136	1	1	0	0.257142857	0	0	12.3	2	0.9	no
3	2	0	6	8	3	3	4	1	2	60	0	0	0.888888889	0.5	1	1	19	3	1.3333	no
2	3	0	6	11	1	0	6	1	2	39	0	0	0.972222222	0.666666667	1	2	18.5	1	0.5	no
6	2	2	14	21	5	5	9	4	0.4	96	1	1	0.736842105	0.366666667	0	0	14.66666667	2	1.1667	yes
20	2	0	10	24	178	4	8	16	0.789473684	114	1	1	0.690909091	0.221428571	1	3	4.65	1	0.85	no
2	2	0	3	8	1	2	1	1	2	40	0	0	0.941176471	1	0	0	19	1	0.5	no
10	1	0	7	24	29	2	5	9	0.911111111	110	1	1	0	0.444444444	0	0	9.5	4	1.6	yes
15	3	0	6	32	61	1	5	14	0.595238095	168	1	0	0.936170213	0.366666667	1	3	10	2	0.9333	no
10	1	0	11	10	45	8	4	10	2	10	0	0	0	0.255555556	0	0	0	1	1	no
6	4	0	6	12	15	0	6	5	2	45	0	0	0.979166667	0.3	0	0	6.5	1	0.3333	no
4	1	0	6	4	6	4	2	4	2	4	0	0	0	0.55	0	0	0	1	1	no
4	3	0	8	38	0	1	8	2	0.555555556	201	1	0	0.913043478	0.5	0	0	48.5	1	0.5	no
3	3	0	8	12	3	0	8	2	2	39	0	0	0.945945946	0.666666667	1	1	12	1	0.6667	no
5	3	0	4	10	10	1	4	3	2	31	0	0	0.851851852	0.466666667	1	1	5.2	1	0.8	no
4	1	0	1	12	0	1	0	4	0.333333333	52	1	0	0	0.625	0	0	11.5	1	0.75	no
4	1	0	4	8	6	1	3	4	2	19	0	0	0	1	0	0	3.75	1	0.75	no
7	1	0	28	33	17	2	27	3	2	180	0	0	0.714285714	0.285714286	1	4	24.71428571	1	0.5714	no
11	3	3	9	30	37	3	6	4	0.666666667	127	1	0	0.709677419	0.3	1	1	10.27272727	1	0.8182	yes
28	1	0	8	44	300	3	7	27	0.910493827	248	1	0	0	0.136363636	0	0	7.428571429	4	1.1429	no
18	2	2	20	64	93	7	16	9	0.745098039	377	1	1	0.5	0.2	1	1	19.61111111	3	0.9444	yes
7	2	0	2	9	7	0	2	6	0.583333333	39	1	1	0.722222222	0.314285714	1	1	4.285714286	1	0.7143	no
75	2	1	56	171	2573	15	44	61	0.9306698	1510	1	8	0.164705882	0.069256757	1	1	18.82666667	7	1.36	yes
5	2	0	9	10	10	3	6	5	2	30	0	0	0.926829268	0.36	1	1	5	1	0.6	no
48	2	1	45	124	992	2	43	42	0.929078014	824	1	4	0.041666667	0.093617021	0	0	15.72916667	6	1.2292	no
8	1	0	8	32	16	0	8	7	0.571428571	159	1	0	0	0.267857143	0	0	18.625	2	1	no
7	3	0	12	35	15	3	10	3	0.944444444	156	0.333333333	1	0.848484848	0.328571429	1	2	20.85714286	3	1.2857	yes
5	3	0	17	61	8	3	16	3	0.75	295	1	0	0.9	0.314285714	1	1	57.8	18	5	no
3	5	0	3	6	3	2	1	3	1.5	17	1	0	1	0.777777778	0	0	4.333333333	0	0	no
3	4	0	2	9	0	1	1	3	0.5	34	1	1	0.894736842	0.5	0	0	9.666666667	1	0.6667	no
5	3	0	9	16	8	0	9	3	0.5	84	1	0	0.897435897	0.4	1	2	15.4	2	1.2	no
9	0	0	5	24	0	1	4	9	0	213	1	0	0	0.37037037	0	0	22.55555556	1	0.8889	no
10	2	0	15	29	11	3	12	6	0.666666667	181	1	4	0.666666667	0.355555556	1	1	16.6	3	1.1	yes
16	0	0	17	35	102	4	14	10	0.858333333	189	1	3	0	0.222222222	0	0	10.3125	3	1.125	no
6	1	0	3	6	15	3	0	6	2	6	0	0	0	0.555555556	0	0	0	1	1	no
2	4	0	3	4	1	2	1	2	2	12	1	0	1	0.833333333	0	0	4.5	0	0	no
13	3	0	9	37	26	1	8	9	0.555555556	226	1	2	0.633333333	0.307692308	1	1	16.15384615	8	1.3846	yes
38	2	0	21	68	627	3	19	38	0.824324324	326	1	7	0.102564103	0.105263158	0	0	7.368421053	2	1.0263	yes
14	3	0	11	32	71	4	9	13	0.230769231	171	1	0	0.744680851	0.271428571	2	7	11.14285714	4	1.3571	no
13	2	0	13	44	54	1	12	4	0.708333333	222	1	1	0.583333333	0.305555556	1	1	15.76923077	3	1.1538	yes
4	3	0	3	22	0	1	3	2	0.333333333	86	1	0	0.921052632	0.4375	2	3	20.25	3	1.25	no
4	0	0	10	17	2	1	9	3	0.666666667	71	1	2	0	0.833333333	0	0	16	1	0.5	no
6	1	4	5	7	9	5	0	5	0.6	23	1	0	0	0.5	0	0	2.666666667	1	0.6667	no
8	2	0	12	15	22	3	11	8	0.285714286	60	1	0	0.827586207	0.303571429	0	0	6.375	1	0.625	no
8	0	2	16	43	28	2	14	2	2	208	0	0	0	0.375	0	0	25	2	1	no
5	1	0	10	27	0	5	6	5	0.25	112	1	1	0	0.44	0	0	21.2	3	1.2	no
4	1	0	9	13	6	0	9	3	2	54	0	0	0	0.25	0	0	12.5	1	0.75	no
5	2	1	5	8	8	3	2	4	0.75	29	1	0	0.769230769	0.583333333	0	0	4.6	1	0.6	no
3	2	0	1	5	3	0	1	3	2	12	0	0	0.956521739	0.666666667	1	2	3	1	0.3333	no
7	2	0	9	8	15	3	8	7	0.666666667	44	1	3	0.846153846	0.357142857	1	20	4.857142857	1	0.8571	no
3	2	0	8	7	3	1	7	1	1	17	1	0	0.875	0.75	1	1	4.333333333	1	0.3333	no
2	1	0	1	2	1	1	0	2	2	2	0	0	0	1	0	0	0	1	1	no
4	1	0	7	17	0	1	6	4	0.333333333	74	1	0	0	0.416666667	0	0	17.25	1	0.5	no
26	2	0	17	54	289	1	16	25	0.875	279	1	2	0.324324324	0.136363636	0	0	9.423076923	3	1.1154	no
4	0	0	10	18	4	1	9	3	0.666666667	81	1	0	0	0.4375	0	0	19	6	2.25	no
9	2	0	10	10	30	3	10	9	0.708333333	58	1	3	0.804878049	0.333333333	1	21	5.111111111	1	0.8889	no
3	1	0	4	12	3	1	3	3	2	60	0	0	0	0.666666667	0	0	19	6	2.3333	no
1	4	3	4	2	0	4	0	1	2	7	1	0	1	1	0	0	5	0	0	no
4	3	0	8	12	6	4	4	3	2	62	0	0	0.863636364	0.5625	0	0	14.5	2	1	yes
9	4	0	9	21	30	1	8	9	0.25	75	1	0	0.973544974	0.355555556	2	3	7.222222222	1	0.5556	no
6	3	0	9	14	11	3	8	3	0.8	44	1	0	0.851851852	0.4	1	1	6	1	0.6667	no
2	1	0	12	18	1	2	11	1	2	75	1	0	0.8	0.666666667	1	1	36	1	0.5	no
1	1	0	1	1	0	1	0	1	2	1	0	0	0	1	0	0	0	1	1	no
3	2	0	1	5	3	0	1	3	2	12	0	0	0.956521739	0.666666667	1	2	3	1	0.3333	no
3	1	0	4	5	3	1	4	3	2	20	0	0	0	0.833333333	0	0	5.666666667	1	0.6667	no
18	2	0	20	24	133	6	18	18	0.951871658	141	1	0	0.585365854	0.130952381	1	1	6.222222222	1	0.9444	no
19	1	1	7	36	137	1	6	16	0.857142857	184	1	1	0	0.157894737	0	0	8.315789474	2	1	yes
8	4	0	4	15	6	1	3	8	0.5	89	1	1	0.967567568	0.34375	1	1	9.875	3	1.25	no
3	3	0	5	7	0	1	4	1	0	24	1	1	0.92	0.5	1	1	6.666666667	1	0.6667	yes
4	6	0	3	9	0	1	2	4	0.666666667	45	1	1	0.85	0.4375	0	0	9.5	1	0.75	no
1	1	0	5	1	0	4	1	1	2	1	0	0	0	1	0	0	0	1	1	no
30	4	0	16	87	297	3	16	17	0.880636605	793	1	1	0.555555556	0.166144201	1	1	25	17	2.7333	yes
1	1	0	6	1	0	6	0	1	2	1	0	0	0	1	0	0	0	1	1	no
6	1	0	14	28	7	2	12	3	0.666666667	213	1	0	0.5	0.4	1	1	34	1	0.6667	no
0	1	0	1	0	0	1	0	0	2	0	0	0	0	0	0	0	0	0	0	no
8	2	0	6	19	18	1	5	6	0.935064935	166	0.090909091	8	0.666666667	0.314285714	1	1	18.375	1	0.75	no
4	5	0	25	11	0	24	1	4	0.5	52	1	0	0.85	0.5	0	0	11.5	2	1	yes
24	2	1	25	80	220	8	20	16	0.90942029	444	1	5	0.388888889	0.14229249	1	1	17	5	1.5833	no
5	3	16	21	15	4	17	4	3	0.75	53	1	0	0.983240223	0.5	1	3	9.2	3	1.2	yes
3	3	0	4	9	3	0	4	1	2	33	0	0	0.945945946	0.777777778	1	1	10	1	0.6667	no
2	1	0	3	3	1	2	1	2	2	6	0	0	0	0.75	0	0	2	1	0.5	no
14	2	1	6	22	29	5	1	14	0.807692308	173	1	0	0.1875	0.535714286	0	0	10.78571429	5	1.2857	no
3	1	0	5	6	3	2	5	3	2	18	0	0	0	0.555555556	0	0	5	1	0.6667	no
10	1	0	8	17	25	1	7	9	0.722222222	86	1	0	0	0.311111111	0	0	7.2	3	1	no
21	3	0	37	50	168	8	29	13	0.725	266	1	1	0.825242718	0.192857143	2	3	11.47619048	5	1.0952	no
5	1	0	7	8	6	4	3	5	0.625	31	1	1	0	0.466666667	0	0	4.8	1	0.8	no
11	4	0	5	25	17	2	4	7	0.633333333	108	1	1	0.775	0.327272727	1	2	8.545454545	3	1	yes
3	1	0	8	22	3	5	3	2	2	193	0	0	0	0.583333333	0	0	63.33333333	10	5.6667	no
1	1	0	6	1	0	5	3	1	2	1	0	0	0	1	0	0	0	1	1	no
4	5	0	1	13	0	0	1	3	0.833333333	47	1	0	0.894736842	0.5	0	0	10.25	2	0.75	no
26	1	0	448	26	325	446	4	26	1.04	29	0	0	0	0.157692308	0	0	0	1	1	yes
2	0	0	2	3	1	1	1	2	2	7	0	0	0	1	0	0	2.5	1	0.5	no
34	1	0	5	57	495	1	4	34	0.903030303	277	1	2	0	0.134803922	0	0	6.852941176	11	1.2647	no
3	1	0	9	3	3	7	2	3	2	3	0	0	0	1	0	0	0	1	1	no
4	3	0	23	38	0	1	23	2	0.666666667	221	1	2	0.884615385	0.4375	1	1	52.75	7	2.25	no
5	5	0	3	13	6	1	2	3	0.916666667	67	1	0	0.826086957	0.36	0	0	11.8	2	1	yes
3	1	0	6	10	3	1	5	2	2	33	0	0	0	0.416666667	0	0	10	2	1	yes
9	1	0	9	30	22	1	8	5	0.8125	138	1	2	0	0.265625	0	0	13.66666667	3	1.2222	no
4	1	3	3	11	0	3	0	4	0.333333333	31	1	0	0	0.625	0	0	6.5	1	0.75	no
6	2	0	12	10	9	8	6	5	0.733333333	48	1	1	0.904761905	0.366666667	0	0	6.5	1	0.6667	no
59	3	0	24	97	1527	7	21	53	0.944357367	617	0.954545455	3	0.341463415	0.13362069	1	2	9.084745763	11	1.2034	yes
2	1	0	6	6	0	1	5	2	0	31	1	0	0	0.625	0	0	14	1	0.5	yes
6	4	0	3	13	15	0	3	6	2	37	0	0	0.984293194	0.444444444	2	2	5.166666667	1	0.5	no
10	4	0	10	22	27	3	8	10	0.611111111	87	1	1	0.958333333	0.32	2	3	7.5	2	0.9	no
7	2	0	5	26	15	1	4	5	0.666666667	95	1	0	0.375	0.433333333	1	3	12.42857143	2	1	no
14	1	0	14	42	53	2	12	11	0.794871795	213	1	1	0	0.230769231	0	0	13.78571429	3	1.3571	yes
11	1	0	1	17	25	1	0	11	0.725	105	1	0	0	0.409090909	0	0	8.181818182	3	1.2727	no
7	2	0	7	26	0	1	6	5	0.166666667	152	1	1	0.7	0.357142857	1	1	20.42857143	4	1.2857	yes
6	3	0	17	43	1	2	17	4	0.5	162	1	1	0.821428571	0.444444444	1	1	25.66666667	1	0.8333	no
3	1	0	7	13	0	1	6	2	0.5	72	1	0	0	0.6	0	0	22.33333333	6	2	no
1	1	0	0	1	0	0	0	1	2	1	0	0	0	1	0	0	0	1	1	no
1	6	0	3	6	0	1	2	1	2	13	0	0	1	1	0	0	12	0	0	no
4	4	0	3	6	0	3	0	3	0.666666667	37	1	0	0.972222222	0.45	0	0	7.75	2	0.75	no
15	2	0	10	30	79	3	9	13	0.892857143	129	1	0	0.666666667	0.314285714	0	0	7.2	4	1	no
2	1	0	2	2	1	2	0	2	2	2	0	0	0	1	0	0	0	1	1	yes
2	1	0	6	2	1	6	0	2	2	2	0	0	0	1	0	0	0	1	1	no
12	4	2	21	20	54	12	11	7	0.545454545	83	1	1	0.828571429	0.333333333	0	0	5.833333333	1	0.5	no
1	1	0	4	1	0	3	1	1	2	1	0	0	0	1	0	0	0	1	1	no
15	3	6	12	33	75	6	6	11	0.821428571	179	1	0	0.657142857	0.205357143	1	1	10.4	3	0.9333	yes
7	2	0	8	9	15	3	7	7	0.666666667	51	1	3	0.846153846	0.357142857	1	20	5.857142857	1	0.8571	no
19	3	0	16	26	157	4	15	18	0.944444444	111	1	0	0.651162791	0.215277778	1	1	4.526315789	1	0.7895	no
61	1	0	14	99	1708	1	13	49	0.661111111	811	1	0	0	0.122222222	0	0	12.19672131	6	1.2131	no
1	1	0	4	1	0	3	1	1	2	1	0	0	0	1	0	0	0	1	1	no
27	1	0	16	67	283	5	13	14	0.888888889	410	1	3	0	0.157342657	0	0	13.85185185	7	1.5556	yes
5	1	0	5	8	0	1	4	5	0	39	1	1	0	0.5	0	0	6.6	1	0.6	yes
14	4	0	11	27	33	2	9	14	0.653846154	167	1	0	0.942105263	0.3	1	1	10.64285714	5	1.2857	no
4	0	0	10	17	2	1	9	3	0.666666667	71	1	2	0	0.833333333	0	0	16	1	0.5	no
1	1	0	0	1	0	0	0	1	2	1	0	0	0	1	0	0	0	1	1	no
12	1	0	8	22	60	0	8	12	0.727272727	64	1	1	0	0.104166667	0	0	4.25	1	0.9167	no
2	1	0	6	8	1	0	6	2	2	23	0	0	0	0.75	0	0	10.5	1	0.5	no
6	2	0	6	5	9	1	6	6	0.666666667	36	1	3	0.868421053	0.444444444	1	20	4.5	1	0.8333	no
9	3	0	7	17	24	1	7	6	0.40625	131	1	2	0.684210526	0.333333333	0	0	13.11111111	1	0.6667	no
2	3	0	3	4	1	1	3	1	2	12	0	0	0.972222222	0.666666667	1	1	5	1	0.5	no
6	2	0	2	11	9	1	1	6	0.2	45	1	0	0.5	0.416666667	0	0	6.333333333	2	0.8333	no
10	2	14	26	19	3	22	4	7	0.111111111	81	1	1	0.636363636	0.5	1	1	7	1	0.8	yes
6	3	0	8	23	9	4	6	4	0.6	111	1	0	0.875	0.375	2	4	17.33333333	4	1.3333	no
1	1	0	0	1	0	0	0	1	2	1	0	0	0	1	0	0	0	1	1	no
13	1	0	38	76	18	3	38	9	0.766666667	264	1	3	0	0.333333333	0	0	18.92307692	1	0.8462	no
1	1	0	6	1	0	4	2	1	2	1	0	0	0	1	0	0	0	1	1	no
6	1	0	3	15	15	0	3	5	2	45	0	0	0	0.291666667	0	0	6.5	1	0.8333	no
0	1	0	0	0	0	0	0	0	2	0	0	0	0	0	0	0	0	0	0	no
3	3	0	10	15	1	2	9	3	2	54	0	0	0.913043478	0.5	0	0	17	2	1	yes
3	1	0	4	11	3	1	3	3	2	48	0	0	0	0.533333333	0	0	15	1	0.6667	no
6	3	0	7	17	0	1	7	3	0.5	62	1	1	0.821428571	0.458333333	1	1	9	1	0.8333	no
1	1	0	8	1	0	8	0	1	2	1	0	0	0	1	0	0	0	1	1	no
7	3	0	10	22	0	2	10	2	0.733333333	88	1	3	0.821428571	0.3	1	1	10.85714286	1	0.7143	no
4	2	0	3	7	4	2	1	2	0.944444444	78	0.166666667	6	0.857142857	0.444444444	1	1	17	1	0.5	no
9	1	0	7	24	30	1	7	5	0.71875	96	1	0	0	0.375	0	0	9.222222222	1	0.6667	no
9	1	0	6	34	10	1	5	8	0.5	185	0.666666667	0	0	0.333333333	0	0	19.22222222	4	1.8889	no
22	1	0	23	53	181	3	21	22	0.871428571	302	1	6	0	0.123376623	0	0	12.27272727	6	1.4091	yes
3	1	0	4	5	3	0	4	3	2	18	0	0	0	0.833333333	0	0	5	1	0.6667	no
10	4	0	10	27	3	3	8	9	0.333333333	107	1	0	0.968421053	0.283333333	2	3	9.6	4	0.9	no
5	1	0	7	7	4	5	2	5	0.25	30	1	0	0	0.7	0	0	4.8	1	0.8	no
5	1	0	4	10	10	0	4	5	2	28	0	0	0	0.36	0	0	4.6	1	0.8	no
12	2	0	6	24	56	2	5	7	0.75	145	1	0	0.3125	0.260416667	1	2	10.75	2	1.0833	no
9	4	0	7	16	24	4	3	9	0.625	60	1	1	0.979166667	0.444444444	2	2	5.555555556	1	0.4444	no
2	4	0	6	6	0	6	0	2	0	20	1	0	0.944444444	0.75	0	0	8.5	1	0.5	no
13	2	0	8	32	52	1	7	11	0.638888889	201	1	2	0.533333333	0.321428571	0	0	14.23076923	1	0.5385	no
15	1	1	7	25	75	1	6	12	0.803571429	139	1	1	0	0.276190476	0	0	8	2	1	yes
6	2	0	11	29	0	2	11	3	0.7	152	1	2	0.777777778	0.466666667	1	2	23.66666667	4	1.1667	yes
8	1	0	5	12	24	3	3	7	0.714285714	68	1	0	0	0.541666667	0	0	7.25	2	1.25	no
9	1	0	9	28	12	3	9	7	0.65	224	1	4	0	0.275	0	0	23.33333333	4	1.3333	no
1	2	0	2	2	0	2	0	1	2	4	0	0	1	1	0	0	3	0	0	no
4	2	0	11	7	0	7	6	4	0	36	1	1	0.95	0.5	0	0	7.75	1	0.5	no
3	3	0	6	8	3	1	6	2	2	22	0	0	0.971428571	0.666666667	1	1	6.333333333	1	0.3333	no
32	3	0	38	97	320	3	37	20	0.85483871	834	1	1	0.546875	0.175953079	2	3	24.6875	7	1.7813	no
2	1	0	22	2	1	22	0	2	2	2	0	0	0	0.833333333	0	0	0	1	1	yes
7	4	0	9	21	21	2	8	7	2	57	0	0	0.978723404	0.392857143	3	4	7.142857143	2	0.7143	no
12	3	0	12	27	42	2	10	8	0.704545455	124	1	2	0.678571429	0.233766234	1	1	9	2	0.8333	yes
4	1	0	22	4	6	20	3	4	2	4	0	0	0	0.4	0	0	0	1	1	yes
11	1	0	13	24	39	5	12	11	0.8	101	1	4	0	0.272727273	0	0	7.818181818	1	0.9091	no
0	1	0	0	0	0	0	0	0	2	0	0	0	0	0	0	0	0	0	0	no
6	3	0	3	9	13	0	3	4	0.4	34	1	0	0.791666667	0.375	1	1	4.5	2	1	no
19	2	0	9	20	159	4	7	15	0.666666667	105	1	1	0.703703704	0.233082707	1	3	4.473684211	1	0.8421	no
6	1	1	6	12	0	1	5	6	0	39	1	1	0	0.30952381	0	0	5.333333333	1	0.8333	yes
1	1	0	0	1	0	0	0	1	2	1	0	0	0	1	0	0	0	1	1	no
26	1	17	49	51	279	39	10	21	0.776	366	1	3	0	0.205128205	0	0	12.88461538	6	1.3846	no
3	0	0	4	18	3	1	3	3	2	65	0	0	0	0.416666667	0	0	20.66666667	4	1.6667	no
2	1	0	60	2	1	60	0	2	2	2	0	0	0	0.833333333	0	0	0	1	1	no
3	1	0	10	8	1	5	5	3	0	26	1	1	0	0.5	0	0	7.333333333	1	0.3333	yes
1	1	0	0	1	0	0	0	1	2	1	0	0	0	1	0	0	0	1	1	no
8	1	0	1	12	22	1	0	8	0.761904762	52	1	0	0	0.458333333	0	0	5.125	1	0.875	no
10	4	0	7	17	13	1	6	10	0.555555556	82	1	1	0.962365591	0.375	1	1	7	2	0.8	no
4	2	0	7	17	0	1	6	4	0.5	78	1	1	0.571428571	0.4	0	0	18	2	1	yes
18	2	0	11	36	123	1	10	18	0.68627451	142	1	2	0.19047619	0.161111111	0	0	6.722222222	1	0.9444	no
31	1	1	16	59	437	1	15	28	0.855555556	251	1	2	0	0.133995037	0	0	7	2	1	yes
9	3	0	40	101	0	1	40	4	0.458333333	505	1	2	0.724137931	0.222222222	1	1	54.77777778	1	0.8889	no
17	2	0	9	20	124	4	7	13	0.75	99	1	1	0.730769231	0.235294118	1	3	4.764705882	1	0.8235	no
2	1	0	2	3	1	1	1	1	2	7	0	0	0.857142857	0.75	0	0	2.5	1	0.5	no
5	2	0	12	23	0	2	10	4	0.25	125	1	0	0.625	0.5	1	2	23.4	4	1.4	no
1	1	0	0	1	0	0	0	1	2	1	0	0	0	1	0	0	0	1	1	no
15	3	0	5	22	71	1	5	13	0.842857143	164	1	0	0.729166667	0.293333333	2	6	9.6	4	1.1333	no
4	1	0	7	4	6	6	2	4	2	4	0	0	0	0.583333333	0	0	0	1	1	yes
4	1	0	3	9	0	0	3	4	0.333333333	34	1	0	0	0.5	0	0	7.25	2	1	no
15	1	32	37	34	63	34	3	7	0.846938776	239	1	0	0	0.377777778	0	0	14.46666667	5	1.4667	yes
5	1	0	11	14	10	6	5	4	2	41	0	0	0	0.28	0	0	7.2	1	0.8	no
6	1	0	11	39	9	1	10	3	0.4	189	1	0	0.428571429	0.333333333	0	0	30.33333333	5	1.3333	no
1	1	0	5	1	0	5	0	1	2	1	0	0	0	1	0	0	0	1	1	no
3	1	0	3	7	0	1	2	3	0	21	1	0	0	0.666666667	0	0	5.666666667	1	0.6667	no
12	3	0	15	32	50	2	14	9	0.318181818	156	1	1	0.633333333	0.333333333	1	1	11.83333333	4	1.1667	no
4	5	0	4	9	4	0	4	3	0.333333333	37	1	0	0.930232558	0.4	1	1	8	1	0.75	no
6	6	0	3	16	7	1	2	5	0.8	80	1	0	0.791666667	0.416666667	0	0	11.66666667	3	1.1667	no
6	2	0	5	16	7	1	5	2	0.7	59	1	0	0.636363636	0.36	1	1	8.5	2	0.8333	yes
5	1	0	2	16	10	0	2	4	2	81	0	0	0	0.333333333	0	0	15.2	1	0.8	no
3	5	2	6	6	3	5	1	3	1.5	17	1	0	1	0.777777778	0	0	4.333333333	0	0	no
36	1	0	52	81	630	24	34	33	2	342	0	0	0	0.138888889	0	0	8.5	12	1.2778	yes
14	2	0	15	28	25	6	12	14	0.615384615	109	1	0	0.666666667	0.273809524	0	0	6.642857143	3	1.0714	no
1	1	0	5	1	0	4	1	1	2	1	0	0	0	1	0	0	0	1	1	no
2	1	0	16	7	1	12	4	1	2	23	0	0	0	0.5	0	0	10.5	1	0.5	no
3	1	0	4	6	0	2	2	2	0.5	33	1	1	0	0.666666667	0	0	9	2	1	no
12	1	0	7	49	44	1	6	12	0.636363636	239	1	1	0	0.240740741	0	0	18.75	1	0.8333	no
14	0	0	15	26	39	0	15	12	0.807692308	157	0.833333333	2	0	0.230769231	0	0	9.785714286	8	1.3571	no
3	0	0	8	11	1	1	7	2	0.5	41	1	0	0	0.75	0	0	12.33333333	1	0.3333	no
3	2	0	10	21	3	4	6	2	2	106	0	0	0.75	0.666666667	1	3	34.33333333	11	4	yes
7	4	0	11	16	21	4	7	7	2	45	0	0	0.978723404	0.392857143	3	4	5.428571429	1	0.5714	no
4	1	0	2	12	6	0	2	3	2	37	0	0	0	0.5625	0	0	8.25	2	1	no
2	0	0	3	6	1	0	3	2	2	14	0	0	0	0.666666667	0	0	6	1	0.5	no
4	1	0	9	21	4	1	8	2	0.666666667	113	1	0	0	0.666666667	0	0	27	5	1.5	no
13	2	1	15	25	28	3	13	11	0.611111111	120	1	1	0.705882353	0.241758242	0	0	8	1	0.7692	no
3	5	0	5	4	0	2	3	3	0.5	21	1	2	0.894736842	0.5	0	0	5.333333333	1	0.6667	no
2	2	0	7	9	1	0	7	2	2	48	0	0	0.666666667	0.6	1	1	23	4	2	yes
4	1	0	5	7	6	0	5	4	2	18	0	0	0	0.75	0	0	3.5	1	0.75	no
15	2	0	21	48	73	2	20	10	0.755102041	243	1	4	0.518518519	0.214285714	1	1	14.73333333	6	1.2667	no
4	1	0	7	16	4	1	6	2	0.333333333	68	1	0	0	0.5	0	0	15.75	1	0.5	yes
19	3	0	31	84	99	5	31	10	0.814814815	501	0.888888889	5	0.552631579	0.212962963	1	1	24.89473684	9	1.5263	no
24	3	0	17	48	250	12	8	19	0.881987578	238	1	2	0.290322581	0.223602484	0	0	8.625	3	1.1667	no
21	2	2	9	37	116	3	7	12	0.888888889	180	0.777777778	3	0.411764706	0.178571429	1	1	7.142857143	4	1.1905	yes
2	4	0	3	5	1	0	3	1	2	12	0	0	0.972972973	0.666666667	1	1	5	1	0.5	no
2	4	0	3	5	0	0	3	1	0	13	1	0	1	1	0	0	5	0	0	no
2	3	0	4	4	1	0	4	1	2	9	0	0	0.923076923	0.75	1	1	3.5	1	0.5	yes
2	1	0	22	2	1	21	1	2	2	2	0	0	0	0.7	0	0	0	1	1	no
2	5	0	3	6	0	2	1	2	1	22	1	0	0.944444444	0.666666667	0	0	9	1	0.5	no
4	1	0	8	18	2	1	7	2	0.5	131	1	2	0	0.777777778	0	0	31.25	3	1.5	yes
13	1	0	8	34	64	0	8	6	0.75	322	1	1	0	0.333333333	0	0	23.53846154	5	1.3077	no
7	3	0	12	24	0	2	12	1	0.666666667	108	1	1	0.821428571	0.291666667	1	1	13.71428571	1	0.7143	no
3	2	0	3	5	3	2	1	3	2	12	0	0	0.956521739	0.666666667	1	2	3	1	0.3333	no
2	1	0	2	3	1	1	1	1	2	7	0	0	0.857142857	0.75	0	0	2.5	1	0.5	no
67	2	2	29	131	2017	13	26	53	0.882575758	1285	1	2	0.272727273	0.096801347	0	0	17.88059701	6	1.194	yes
14	1	0	22	63	47	2	20	9	0.756410256	519	1	1	0	0.358974359	0	0	35.64285714	17	3.2143	yes
11	3	0	9	30	11	1	9	9	0.35	132	1	2	0.813953488	0.257575758	1	2	10.81818182	1	0.7273	no
5	4	0	7	15	10	1	7	5	2	41	0	0	0.983957219	0.466666667	2	3	7.2	1	0.6	no
3	3	0	3	10	3	0	3	2	2	30	0	0	0.981818182	0.666666667	0	0	9	1	0.3333	no
13	5	0	16	79	0	1	16	2	0.5	744	1	1	0.849315068	0.25	3	6	56	1	0.8462	no
9	2	0	7	17	24	0	7	9	0.6875	78	1	1	0.2	0.407407407	0	0	7.444444444	1	0.8889	no
1	1	0	34	1	0	31	3	1	2	1	0	0	0	1	0	0	0	1	1	yes
4	2	0	2	6	4	1	1	4	0.333333333	24	1	0	0.916666667	0.75	1	2	4.75	1	0.5	no
19	1	0	11	27	143	4	9	19	0.923611111	135	1	3	0	0.169590643	0	0	5.684210526	3	1.0526	yes
30	3	0	6	61	347	1	6	29	0.868338558	349	1	0	0.866995074	0.166666667	1	5	10.26666667	2	0.9333	no
2	1	0	4	2	1	2	3	2	2	2	0	0	0	0.833333333	0	0	0	1	1	no
2	1	0	5	2	1	4	1	2	2	2	0	0	0	0.75	0	0	0	1	1	no
4	3	0	5	6	0	1	4	3	0.333333333	21	1	0	0.75	0.5	1	1	4	1	0.75	no
4	1	0	2	16	0	2	0	4	0.333333333	92	1	0	0	0.75	0	0	21.25	4	1.5	no
1	3	0	1	2	0	0	1	1	2	4	0	0	1	1	0	0	3	0	0	no
42	1	14	28	78	809	16	12	33	0.909756098	498	1	7	0	0.118466899	0	0	10.61904762	4	1.5714	yes
5	1	0	2	6	10	1	1	5	2	13	0	0	0	0.8	0	0	1.6	1	0.8	no
7	1	0	12	21	9	0	12	7	0.791666667	80	1	3	0	0.357142857	0	0	9.857142857	1	0.8571	no
0	1	0	0	0	0	0	0	0	2	0	0	0	0	0	0	0	0	0	0	no
3	5	0	4	8	0	1	3	3	0.5	32	1	2	0.894736842	0.555555556	0	0	9	1	0.6667	no
4	1	0	3	20	6	3	0	3	2	133	0	0	0	0.3	0	0	32.25	7	3.25	yes
1	3	0	1	2	0	0	1	1	2	5	0	0	1	1	0	0	4	0	0	yes
4	0	2	5	24	6	2	3	1	2	93	0	0	0	0.4	0	0	22.25	4	1.5	no
29	4	2	14	47	334	2	12	24	0.934065934	262	1	1	0.564516129	0.187739464	0	0	7.586206897	9	1.4138	no
2	3	0	4	4	1	0	4	1	2	9	0	0	0.923076923	0.75	1	1	3.5	1	0.5	yes
1	4	0	2	2	0	1	1	1	2	5	0	0	1	1	0	0	4	0	0	no
36	1	0	41	79	626	18	38	36	0.571428571	288	1	1	0	0.116666667	0	0	6.944444444	1	0.9722	no
3	5	0	2	6	3	1	1	3	2	16	0	0	1	0.777777778	0	0	4.333333333	0	0	no
1	1	0	1	1	0	1	0	1	2	1	0	0	0	1	0	0	0	1	1	no
23	3	0	18	60	191	4	16	18	0.850649351	312	1	1	0.814814815	0.202020202	1	5	12.26086957	2	0.913	yes
8	1	0	10	33	26	2	9	2	0.714285714	194	1	0	0	0.452380952	0	0	23.125	8	2.25	yes
10	2	0	9	31	23	3	7	3	0.777777778	182	1	0	0.55	0.242857143	1	5	17.1	3	1.5	no
5	2	0	7	8	6	2	6	5	0.75	35	1	0	0.857142857	0.333333333	0	0	5.6	1	0.8	no
3	2	0	1	5	3	0	1	3	2	12	0	0	0.956521739	0.666666667	1	2	3	1	0.3333	no
4	3	4	14	8	6	14	0	4	2	20	0	0	1	0.666666667	0	0	4	0	0	no
2	0	0	4	6	1	0	4	2	2	18	0	0	0	1	0	0	8	1	0.5	no
3	4	0	4	8	3	0	4	2	2	24	0	0	0.973684211	0.444444444	1	1	7	1	0.6667	no
1	1	0	1	1	0	0	1	1	2	1	0	0	0	1	0	0	0	1	1	no
4	2	0	1	6	0	0	1	4	0.333333333	22	1	0	0.666666667	0.583333333	0	0	4.25	1	0.5	no
5	0	2	9	22	10	2	7	1	2	145	0	0	0	0.5	0	0	28	4	1.8	no
2	1	0	6	6	0	1	5	2	0	22	1	0	0	0.6	0	0	9.5	1	0.5	yes
20	1	0	27	109	148	11	19	14	0.802631579	728	1	3	0	0.210526316	0	0	35.2	10	1.95	no
51	1	0	15	113	1263	11	5	50	0.924	731	0.6	0	0	0.104444444	0	0	13.23529412	2	1	yes
4	1	0	6	7	4	1	5	4	0.333333333	23	1	0	0	0.5	0	0	4.5	1	0.75	no
2	5	2	6	4	1	4	2	2	2	13	0	0	1	0.875	0	0	5.5	0	0	no
8	4	0	9	19	22	2	7	8	0.714285714	59	1	0	0.973544974	0.3	2	3	6.25	1	0.625	no
3	1	0	0	6	3	0	0	3	2	12	0	0	0	0.833333333	0	0	3	1	0.6667	no
2	1	0	5	5	1	1	5	2	2	15	0	0	0	0.625	0	0	6.5	1	0.5	no
1	1	0	14	1	0	14	0	1	2	1	0	0	0	1	0	0	0	1	1	no
12	3	0	6	22	62	1	6	11	0.590909091	100	1	0	0.951351351	0.354166667	1	3	7.166666667	3	0.9167	no
17	1	0	30	51	136	21	9	15	2	289	0	0	0	0.344537815	0	0	16	4	1.4706	yes
5	3	0	3	9	8	1	2	4	0	50	1	0	0.75	0.533333333	1	2	8.8	2	0.8	no
9	3	0	24	68	18	1	24	4	0.9375	442	0.333333333	0	0.75	0.35	0	0	47.44444444	8	1.7778	no
6	3	0	6	15	13	1	6	4	0.4	54	1	1	0.791666667	0.444444444	1	1	7.833333333	1	0.8333	no
9	2	0	6	13	30	1	5	8	0.625	59	1	0	0.785714286	0.518518519	1	4	5.333333333	2	0.7778	yes
4	5	0	3	9	2	2	1	4	0.333333333	47	1	0	0.894736842	0.666666667	0	0	10.25	1	0.5	no
6	2	6	11	14	7	6	5	5	0.6	49	1	2	0.736842105	0.375	0	0	6.833333333	2	1	yes
14	2	1	8	35	27	2	6	12	0.673076923	185	1	2	0.56	0.323076923	1	5	11.92857143	7	1.2143	yes
10	4	0	5	20	23	1	4	8	0.444444444	121	1	1	0.957219251	0.35	1	2	10.9	3	1.2	no
30	1	0	13	73	347	1	12	27	0.668965517	380	1	2	0	0.114285714	0	0	11.5	3	1.0333	no
14	3	0	6	25	51	3	4	14	0.564102564	129	1	0	0.936170213	0.3	1	3	8	1	0.8571	no
1	1	0	6	1	0	5	1	1	2	1	0	0	0	1	0	0	0	1	1	no
1	1	0	4	1	0	1	3	1	2	1	0	0	0	1	0	0	0	1	1	no
4	1	2	6	24	6	2	4	1	2	96	0	0	0	0.45	0	0	23	3	1.5	no
14	1	0	11	45	23	1	10	11	0.972527473	400	0.142857143	0	0	0.192857143	0	0	26.57142857	2	1	yes
5	1	0	8	11	8	3	5	5	0.25	39	1	0	0	0.7	0	0	6.6	1	0.8	no
8	2	0	14	17	0	8	7	6	0.571428571	69	1	1	0.666666667	0.3	1	1	7.375	2	1	no
18	2	0	13	39	125	3	13	17	0.870588235	170	1	0	0.6	0.179012346	1	1	8.166666667	3	1.1111	no
7	2	1	2	8	9	1	1	7	0.666666667	40	1	0	0.333333333	0.642857143	0	0	4.428571429	2	1.1429	no
12	1	1	14	35	34	3	13	3	0.803030303	215	1	1	0	0.261363636	0	0	16.41666667	4	1	no
52	1	3	32	124	1214	6	29	45	0.793226381	766	1	2	0	0.107843137	0	0	13.51923077	7	1.0962	no
1	2	0	1	2	0	0	1	1	2	6	1	0	1	1	0	0	3	0	0	no
6	1	0	4	9	9	0	4	5	0.2	41	1	0	0	0.416666667	0	0	5.666666667	2	1	no
4	3	0	6	15	4	0	6	3	0.666666667	60	1	0	0.945945946	0.4	1	3	13.75	1	0.5	no
5	1	0	3	19	8	0	3	3	0.75	56	1	0	0	0.25	0	0	10	2	0.8	no
2	1	0	2	2	1	2	0	2	2	2	0	0	0	1	0	0	0	1	1	no
13	1	0	4	23	0	1	3	13	0	70	1	1	0	0.326923077	0	0	4.307692308	1	0.9231	no
15	3	0	15	49	93	1	15	8	0.821428571	226	1	0	0.744680851	0.261904762	2	3	13.8	2	0.8667	no
4	3	0	10	22	4	2	9	4	2	105	0	0	0.88	0.583333333	0	0	25.25	7	2.25	yes
2	5	0	2	6	0	1	1	2	1	21	1	0	0.944444444	0.75	0	0	8.5	1	0.5	yes
9	2	1	7	18	0	1	6	7	0.25	66	1	1	0.666666667	0.388888889	1	1	6.222222222	1	0.7778	yes
5	3	0	4	8	10	1	4	4	1	35	1	0	0.947368421	0.44	0	0	5.8	1	0.6	no
166	2	14	118	322	13617	67	76	157	0.893602694	2077	0.888888889	3	0.068181818	0.056277056	0	0	11.45783133	6	1.1506	yes
5	4	0	8	19	4	1	7	2	0.5	63	1	1	0.921052632	0.4	2	4	11.4	1	0.6	yes
8	2	0	11	11	22	4	10	8	0.666666667	58	1	3	0.825	0.3	1	20	5.875	1	0.875	no
5	2	0	7	14	2	2	6	3	0.625	60	1	0	0.555555556	0.44	1	2	10.6	1	0.8	no
18	2	0	7	35	0	3	4	15	0.638655462	317	1	0	0.565217391	0.263888889	1	1	16.22222222	3	0.7778	no
4	3	0	9	12	0	5	4	4	0	41	1	1	0.88	0.4375	0	0	9	1	0.75	yes
8	1	0	3	16	0	2	1	8	0.142857143	125	1	1	0	0.375	1	1	14.375	8	2	no
3	4	0	6	13	0	2	5	3	0.25	49	1	2	0.939393939	0.466666667	1	2	14.66666667	1	0.6667	no
9	1	0	3	18	30	1	2	8	0.375	79	1	0	0	0.355555556	0	0	7.666666667	1	0.7778	yes
18	5	0	11	33	125	2	9	15	0.858823529	160	1	1	0.729166667	0.287037037	1	1	7.611111111	2	0.7778	no
11	0	0	14	22	29	0	14	11	0.82	105	1	2	0	0.340909091	0	0	8.090909091	1	0.9091	no
1	1	0	3	1	0	2	1	1	2	1	0	0	0	1	0	0	0	1	1	no
11	1	0	8	30	43	4	4	11	1.014285714	163	0.142857143	0	0	0.4	0	0	13.18181818	4	1.2727	no
3	1	0	2	41	3	0	2	1	2	228	0	0	0	0.333333333	0	0	75	1	0.6667	no
9	1	0	5	20	12	3	2	7	0.625	100	1	0	0	0.4375	0	0	9.777777778	4	1.2222	no
7	1	0	7	16	21	1	6	7	2	78	0	0	0	0.464285714	0	0	10.14285714	2	1	no
5	2	0	3	8	2	3	1	5	0.666666667	36	1	1	0.428571429	0.4	0	0	5.6	1	0.8	no
1	1	0	0	1	0	0	0	1	2	1	0	0	0	1	0	0	0	1	1	no
5	4	0	11	38	0	1	11	4	0.25	303	1	1	0.870967742	0.36	1	1	59	1	0.8	no
4	3	0	9	12	6	1	8	4	1	44	1	1	0.971428571	0.541666667	0	0	9.75	1	0.25	yes
5	3	0	8	19	0	1	7	4	0.625	61	1	1	0.916666667	0.5	0	0	10.8	1	0.4	yes
2	1	0	30	2	1	28	2	2	2	2	0	0	0	1	0	0	0	1	1	no
8	2	6	13	25	22	6	7	3	0.571428571	89	1	0	0.857142857	0.333333333	0	0	10	2	0.625	no
1	1	0	4	1	0	3	1	1	2	1	0	0	0	1	0	0	0	1	1	no
12	1	0	29	61	0	2	28	11	0.454545455	395	1	2	0	0.25	0	0	31.5	9	2	yes
2	1	0	4	2	1	4	0	2	2	2	0	0	0	1	0	0	0	1	1	no
24	2	0	10	84	126	3	8	14	0.879795396	597	0.705882353	0	0.388888889	0.193236715	1	1	23.16666667	8	1.375	yes
2	2	0	2	3	1	1	1	2	2	10	0	0	1	0.75	0	0	4	0	0	no
5	1	0	12	5	10	9	4	5	2	5	0	0	0	0.366666667	0	0	0	1	1	no
4	5	0	6	9	2	4	2	4	0.333333333	40	1	1	0.894736842	0.5625	0	0	8.5	1	0.5	no
3	2	0	1	5	3	0	1	3	2	12	0	0	0.956521739	0.666666667	1	2	3	1	0.3333	no
4	2	0	17	7	4	16	1	2	0.958333333	100	0.125	8	0.857142857	0.444444444	1	1	22	1	0.5	no
8	2	0	10	27	14	2	10	4	0.714285714	120	1	0	0.8	0.291666667	0	0	13.625	1	0.75	no
36	2	0	21	49	590	5	19	36	0.963809524	261	1	2	0.406779661	0.160493827	1	2	5.833333333	2	1	no
2	1	0	8	2	1	6	2	2	2	2	0	0	0	0.666666667	0	0	0	1	1	no
1	3	0	2	2	0	1	1	1	2	5	0	0	1	1	0	0	4	0	0	yes
16	1	0	14	86	108	4	12	4	0.733333333	559	1	1	0	0.1875	0	0	33.875	4	1.4375	no
1	1	0	6	1	0	5	1	1	2	1	0	0	0	1	0	0	0	1	1	no
0	1	0	0	0	0	0	0	0	2	0	0	0	0	0	0	0	0	0	0	no
2	3	0	4	4	1	0	4	1	2	11	0	0	0.972222222	0.666666667	1	1	4.5	1	0.5	no
7	3	0	6	18	21	1	5	4	2	63	0	0	0.894736842	0.30952381	0	0	8	2	0.7143	yes
6	1	0	26	71	7	1	26	5	0.6	373	1	1	0	0.4	0	0	60.83333333	14	4.5	no
9	1	0	12	41	30	1	11	1	0.625	186	1	0	0.5	0.416666667	1	4	19.55555556	9	1.7778	no
1	1	0	7	1	0	5	2	1	2	1	0	0	0	1	0	0	0	1	1	no
19	3	0	9	37	129	2	8	13	0.833333333	203	1	3	0.55	0.223684211	1	1	9.315789474	3	1.3158	no
4	1	0	51	4	6	47	5	4	2	4	0	0	0	0.5	0	0	0	1	1	no
11	3	0	5	16	51	2	4	11	0.85	77	0.5	0	0.956521739	0.484848485	1	3	5.636363636	1	0.7273	no
4	1	6	8	12	6	6	2	3	2	37	0	0	0	0.5625	0	0	8.25	2	1	no
6	1	0	6	7	9	1	5	6	0.6	25	0	0	0	0.375	0	0	3	1	0.8333	no
5	2	0	6	9	6	5	1	3	0.9	75	0.2	5	0.8	0.416666667	1	1	13	1	0.6	no
3	1	0	17	35	3	3	14	2	1.041666667	491	0.083333333	0	0	0.666666667	0	0	158.6666667	4	2	no
3	6	0	4	9	3	1	3	3	2	23	0	0	0.989473684	1	1	1	6.666666667	1	0.6667	no
9	3	0	4	12	30	1	4	9	0.25	50	1	0	0.833333333	0.555555556	2	5	4.444444444	1	0.7778	no
1	1	0	8	1	0	7	1	1	2	1	0	0	0	1	0	0	0	1	1	no
2	1	0	0	2	1	0	0	2	2	2	0	0	0	1	0	0	0	1	1	no
2	1	0	4	4	1	0	4	2	2	10	0	0	0	0.666666667	0	0	4	1	0.5	no
4	1	0	3	7	0	2	1	4	0	22	1	1	0	0.625	0	0	4.25	1	0.75	no
16	4	0	14	30	106	7	7	14	0.866666667	142	1	1	0.922680412	0.241071429	1	4	7.5625	5	1.25	no
23	2	0	19	33	217	4	18	23	0.636363636	247	1	3	0.52173913	0.241545894	1	2	9.608695652	2	1	no
3	1	0	2	7	3	0	2	3	2	13	0	0	0	0.833333333	0	0	3.333333333	1	0.6667	no
15	2	0	22	31	97	5	21	13	0.75	124	1	1	0.648648649	0.192592593	0	0	7.133333333	2	0.9333	no
1	1	0	9	1	0	9	1	1	2	1	0	0	0	1	0	0	0	1	1	no
15	1	0	8	42	105	7	1	14	2	214	0	0	0	0.2	0	0	13.26666667	4	2.4667	yes
1	1	0	56	1	0	56	0	1	2	1	0	0	0	1	0	0	0	1	1	yes
22	3	1	15	66	193	4	14	16	0.849206349	318	1	1	0.716216216	0.295454545	1	3	13.18181818	4	1.3636	no
3	1	0	4	5	3	0	4	3	2	18	0	0	0	0.833333333	0	0	5	1	0.6667	no
5	3	0	7	16	4	1	7	4	0.5	57	1	1	0.84	0.533333333	0	0	10.2	1	0.8	no
11	1	0	4	22	55	1	3	10	2	86	0	0	0	0.181818182	0	0	6.818181818	1	0.9091	yes
7	3	0	16	27	19	4	12	7	2	105	0	0	0.814814815	0.371428571	0	0	14	4	1.4286	yes
14	2	0	9	18	91	4	6	11	2	71	0	0	0.76	0.339285714	1	3	4.071428571	1	0.8571	no
3	5	0	5	12	1	1	4	3	0	38	1	0	0.95	0.666666667	0	0	11.33333333	1	0.3333	yes
14	3	0	7	25	59	1	6	12	0.815384615	131	1	1	0.5	0.338461538	1	2	8	4	1	no
4	1	0	1	8	6	0	1	4	2	36	0	0	0	0.875	0	0	8	2	1	no
3	1	9	9	4	1	9	0	3	0.5	14	1	0	0	0.666666667	0	0	3.333333333	1	0.6667	no
7	3	0	8	13	19	2	7	5	0.5	59	1	0	0.875	0.464285714	1	1	7.285714286	2	0.8571	no
6	1	0	8	14	13	1	7	6	0.4	54	1	0	0	0.433333333	0	0	7.833333333	2	1	no
1	1	0	3	1	0	3	0	1	2	1	0	0	0	1	0	0	0	1	1	no
7	1	0	3	12	9	1	2	7	0	59	1	1	0	0.5	0	0	7.285714286	1	0.8571	no
5	1	0	15	35	4	1	14	3	0.25	148	1	0	0.5	0.5	0	0	28.4	1	0.6	no
1	1	0	0	1	0	0	0	1	2	1	0	0	0	1	0	0	0	1	1	no
3	1	0	13	3	3	11	2	3	2	3	0	0	0	0.833333333	0	0	0	1	1	no
2	1	0	12	2	1	11	1	2	2	2	0	0	0	0.75	0	0	0	1	1	no
12	0	0	8	26	48	0	8	12	0.840909091	126	1	3	0	0.388888889	0	0	9.166666667	5	1.25	no
7	1	0	5	9	21	0	5	6	2	44	0	0	0	0.857142857	0	0	5.285714286	1	0.8571	no
3	2	0	1	5	3	0	1	3	2	12	0	0	0.956521739	0.666666667	1	2	3	1	0.3333	no
0	1	0	0	0	0	0	0	0	2	0	0	0	0	0	0	0	0	0	0	no
2	4	0	2	6	0	1	1	2	0	20	1	0	0.944444444	0.75	0	0	8.5	1	0.5	no
11	3	0	8	22	27	2	6	7	0.633333333	98	1	0	0.771428571	0.283333333	1	4	7.636363636	3	1.0909	no
6	4	0	6	17	0	1	5	4	0.4	85	1	1	0.861111111	0.4	1	2	12.83333333	1	0.8333	yes
6	3	0	12	23	7	2	11	4	0.666666667	90	1	1	0.967032967	0.44	0	0	13.5	1	0.5	no
3	0	0	1	20	3	1	0	2	2	106	0	0	0	0.777777778	0	0	34.33333333	9	3.6667	no
3	1	0	3	16	1	1	2	1	0.5	60	1	0	0	0.5	0	0	18.66666667	3	1	no
3	4	0	7	5	3	4	3	3	2	12	0	0	0.988950276	0.666666667	1	2	3	1	0.6667	yes
13	2	1	6	30	0	5	1	13	0.291666667	201	1	0	0.5	0.384615385	0	0	14.30769231	1	0.6923	no
13	3	3	11	19	62	3	8	13	0.638888889	95	1	1	0.936170213	0.346153846	1	3	6.076923077	3	1.1538	no
3	1	0	5	5	0	1	4	3	0	24	1	0	0	1	0	0	6.666666667	1	0.6667	no
35	1	0	172	35	595	162	14	35	2	35	0	0	0	0.147619048	0	0	0	1	1	yes
23	4	1	23	39	205	10	18	23	0.840909091	185	1	3	0.58	0.152173913	1	1	6.782608696	3	1.087	no
29	3	0	28	85	296	9	24	13	0.914835165	713	0.692307692	6	0.413043478	0.167582418	1	1	23.13793103	12	2.1379	yes
3	5	1	5	10	0	3	2	3	0.75	33	1	1	0.944444444	0.583333333	0	0	9.333333333	1	0.3333	yes
5	0	1	9	20	0	3	6	3	0	73	1	0	0	0.5	0	0	13.4	1	0.8	no
7	1	0	2	12	9	2	0	7	0.333333333	47	1	0	0	0.476190476	0	0	5.428571429	1	0.7143	no
1	1	0	2	1	0	2	0	1	2	1	0	0	0	1	0	0	0	1	1	no
1	1	0	0	1	0	0	0	1	2	1	0	0	0	1	0	0	0	1	1	no
3	5	0	5	9	0	4	1	3	0	44	1	0	0.944444444	0.666666667	0	0	13.33333333	1	0.3333	yes
3	5	0	4	10	0	1	3	3	0.5	37	1	0	0.904761905	0.5	0	0	10.66666667	1	0.6667	no
9	3	0	5	18	14	1	5	9	0.75	94	1	1	0.956521739	0.333333333	1	3	9.111111111	4	1.3333	no
1	3	0	2	2	0	1	1	1	2	5	0	0	1	1	0	0	4	0	0	yes
42	3	0	31	84	779	14	19	39	0.868902439	427	1	5	0.818604651	0.093915344	1	3	8.976190476	4	1.1429	no
18	1	0	13	33	131	9	6	16	0.882352941	144	1	1	0	0.235294118	0	0	6.666666667	2	1.1111	no
7	3	0	8	23	19	0	8	7	0.5	118	1	0	0.9	0.342857143	0	0	15.71428571	4	1.5714	no
14	0	1	16	54	73	3	14	5	0.833333333	352	1	2	0	0.232142857	0	0	23.71428571	5	1.2143	no
45	2	0	13	73	878	5	8	45	0.5	351	1	0	0.333333333	0.261111111	1	2	6.755555556	1	0.9778	yes
2	1	0	8	13	1	0	8	1	2	152	0	0	0	0.5	0	0	75	17	8.5	yes
4	1	0	6	20	0	2	4	2	0.333333333	121	1	0	0	0.555555556	0	0	29	1	0.5	no
4	3	3	9	17	6	4	6	3	2	116	0	0	0.863636364	0.5625	0	0	28	4	1.5	no
4	1	1	1	9	0	1	0	4	0	27	1	0	0	1	0	0	5.5	1	0.75	no
7	0	0	9	22	21	1	8	1	2	141	0	0	0	0.5	0	0	19.14285714	10	2.4286	no
9	3	1	11	23	8	5	8	7	0.458333333	127	1	1	0.931034483	0.375	0	0	12.77777778	2	0.6667	no
7	3	0	12	28	0	1	12	2	0.633333333	227	0.8	1	0.807692308	0.333333333	1	1	30.71428571	3	1	no
63	3	1	30	147	1929	6	28	57	0.788306452	692	1	4	0.372340426	0.084485407	2	4	9.857142857	5	1.0476	no
6	2	0	6	13	3	1	5	6	0.2	58	1	0	0.333333333	0.5	0	0	8.5	2	0.8333	no
6	0	0	8	23	0	1	7	1	0.7	100	1	0	0	0.366666667	0	0	15	4	1.1667	no
9	3	0	9	20	26	1	9	6	0.84375	81	0.75	0	0.853658537	0.325	1	1	7.555555556	2	0.7778	no
3	1	0	4	7	0	1	3	3	0	31	1	0	0	0.583333333	0	0	9	1	0.6667	no
9	1	0	10	18	28	3	10	7	0.8125	61	1	1	0	0.232142857	0	0	5.555555556	1	0.7778	yes
7	3	2	14	39	5	2	12	0	0.5	187	1	1	0.777777778	0.357142857	1	1	25.42857143	10	2.1429	no
2	5	0	3	7	0	1	2	2	0	21	1	0	0.95	0.666666667	0	0	9	1	0.5	no
10	2	19	29	22	17	20	9	7	0.777777778	99	1	4	0.608695652	0.28	1	1	8.5	2	1.2	yes
10	2	0	8	11	39	3	7	10	0.740740741	62	1	3	0.785714286	0.3	1	20	4.9	1	0.9	no
6	3	0	7	22	3	1	7	5	0.2	82	1	1	0.897435897	0.3	1	1	12.5	1	0.6667	no
1	1	0	0	1	0	0	0	1	2	1	0	0	0	1	0	0	0	1	1	no
9	3	0	13	26	34	0	13	5	0.875	95	1	1	0.833333333	0.333333333	1	2	9.333333333	2	0.8889	no
11	1	0	6	14	35	2	4	11	0.7	82	1	3	0	0.327272727	0	0	6.181818182	3	1.0909	no
7	1	0	8	38	19	3	5	2	0.888888889	185	1	0	0	0.253968254	0	0	25	3	1.2857	yes
14	3	0	8	29	49	3	6	13	0.461538462	122	1	0	0.744680851	0.321428571	2	8	7.642857143	2	1.1429	no
11	1	0	4	20	43	1	3	10	0.1	124	1	1	0	0.363636364	0	0	10.18181818	3	1.2727	no
6	2	0	2	11	9	1	1	6	0.2	45	1	0	0.5	0.416666667	0	0	6.333333333	2	0.8333	no
4	1	0	6	13	6	2	4	3	2	77	0	0	0	0.5	0	0	18.25	4	2.75	yes
35	1	0	13	65	475	5	9	30	0.911764706	537	1	0	0	0.271428571	0	0	13.94285714	14	1.8571	no
1	1	0	0	2	0	0	0	0	2	24	0	0	0	1	0	0	3	0	0	no
11	5	1	10	20	37	6	4	11	0.5	117	1	1	0.957446809	0.363636364	1	3	9.454545455	3	1.0909	no
4	1	0	7	7	6	2	5	4	2	18	0	0	0	0.5	0	0	3.5	1	0.75	no
6	3	0	18	37	3	1	18	3	0.65	146	1	1	0.851851852	0.333333333	1	1	22.66666667	2	0.8333	no
2	3	0	3	4	1	0	3	2	2	11	0	0	1	0.833333333	0	0	4.5	0	0	no
2	5	0	2	5	1	0	2	1	2	15	0	0	0.975609756	0.625	1	1	6.5	1	0.5	no
3	1	0	3	8	0	1	2	3	0.5	29	0	0	0	0.666666667	0	0	8	1	0.6667	no
6	1	0	4	12	15	0	4	5	2	29	0	0	0	0.25	0	0	3.833333333	1	0.8333	no
2	0	0	5	8	1	1	4	2	2	50	0	0	0	0.75	0	0	24	1	0.5	no
29	1	0	16	72	386	12	5	26	0.821428571	403	1	1	0	0.100649351	0	0	12.82758621	3	1.1034	yes
0	1	0	0	0	0	0	0	0	2	0	0	0	0	0	0	0	0	0	0	no
21	4	0	19	52	160	5	19	13	0.8625	287	1	4	0.648148148	0.166666667	1	2	12.28571429	5	1.6667	no
3	2	0	1	5	3	0	1	3	2	12	0	0	0.956521739	0.666666667	1	2	3	1	0.3333	no
5	1	0	4	11	0	2	2	5	0	43	1	1	0	0.6	0	0	7.4	1	0.8	no
4	2	0	6	16	4	1	5	3	0.666666667	52	1	0	0.888888889	0.466666667	0	0	11.75	1	0.25	no
34	1	13	45	75	561	15	43	34	2	361	0	0	0	0.196078431	0	0	9.617647059	5	1.1176	no
2	1	0	0	5	1	0	0	1	2	15	0	0	0	0.5	0	0	6	1	0.5	no
3	2	0	1	5	3	0	1	3	2	12	0	0	0.956521739	0.666666667	1	2	3	1	0.3333	no
0	1	0	46	0	0	45	1	0	2	0	0	0	0	0	0	0	0	0	0	no
20	1	0	80	20	190	75	10	20	2	20	0	0	0	0.16	0	0	0	1	1	yes
12	3	0	8	19	60	1	8	9	0.363636364	101	1	0	0.633333333	0.354166667	1	1	7.333333333	3	1.1667	no
9	2	0	11	33	36	1	10	1	2	440	0	0	0.555555556	0.320987654	1	1	47.88888889	8	3.4444	no
2	6	0	2	7	0	1	1	2	0	25	1	0	0.944444444	0.666666667	0	0	11	1	0.5	no
5	0	0	9	17	10	2	8	2	2	97	0	0	0	0.45	0	0	18.4	2	1	no
43	1	0	9	101	815	4	7	35	0.833333333	792	0.8	1	0	0.261904762	0	0	17.18604651	1	0.8372	no
1	1	0	0	1	0	0	0	1	2	1	0	0	0	1	0	0	0	1	1	no
18	1	0	2	34	149	2	0	18	0.558823529	114	1	0	0	0.183333333	0	0	5.222222222	2	1.0556	no
12	3	0	41	72	40	5	41	5	0.909090909	330	0.714285714	0	0.677419355	0.290909091	1	1	25.91666667	5	1.4167	no
9	1	0	8	22	0	2	6	8	0.46875	149	1	0	0	0.333333333	0	0	15.11111111	3	1	yes
7	2	0	6	13	17	4	2	7	0.75	46	1	1	0.333333333	0.428571429	0	0	5.285714286	1	0.8571	no
12	3	0	6	21	36	1	6	10	0.181818182	98	1	0	0.777777778	0.416666667	2	6	7.083333333	2	1.0833	no
6	1	6	11	14	15	7	4	5	2	52	0	0	0	0.541666667	0	0	7.666666667	2	1	no
20	4	0	12	38	146	4	9	19	0.810526316	199	1	1	0.915422886	0.221428571	2	3	8.7	4	1.1	no
7	4	0	12	12	21	3	12	6	1	47	1	0	0.911111111	0.4	0	0	5.571428571	1	0.5714	no
22	2	13	20	38	181	15	5	17	0.714285714	206	1	0	0.4	0.272727273	1	2	8.272727273	4	1.5	yes
14	1	0	22	43	77	5	21	7	0.846153846	198	1	2	0	0.32967033	0	0	12.85714286	3	1.1429	no
38	2	0	11	59	581	7	4	36	0.872972973	406	1	2	0.12195122	0.252252252	0	0	9.421052632	8	1.2895	yes
5	1	0	12	26	2	2	10	3	0.583333333	154	1	0	0.571428571	0.5	1	1	29.2	1	0.6	no
6	3	0	15	23	3	0	15	3	0.4	96	1	0	0.905660377	0.5	1	2	14.83333333	3	1.5	no
7	2	0	16	27	9	4	12	4	0.583333333	101	1	2	0.7	0.464285714	1	1	13.14285714	2	1	no
9	3	0	9	43	4	1	9	2	0.803571429	218	1	1	0.766666667	0.325	2	2	22.44444444	1	0.7778	no
1	2	0	1	2	0	0	1	1	2	7	1	0	1	1	0	0	3	0	0	no
20	1	0	16	45	188	1	16	19	0.052631579	184	1	2	0	0.172222222	0	0	8.1	4	1.1	yes
2	3	0	8	11	0	1	8	2	0	37	1	1	0.954545455	0.666666667	0	0	17	1	0.5	no
7	4	0	6	13	19	1	5	7	0.333333333	46	1	0	0.972826087	0.476190476	1	2	5.428571429	1	0.7143	no
13	4	0	15	44	62	4	12	12	0.722222222	264	1	1	0.937172775	0.192307692	1	2	19.07692308	11	1.8462	yes
16	3	2	19	25	106	9	11	12	0.633333333	118	1	2	0.682926829	0.215277778	1	1	6.25	2	0.875	no
2	1	0	3	4	1	1	2	2	2	10	0	0	0	0.666666667	0	0	4	1	0.5	no
9	1	0	6	20	36	0	6	8	2	49	0	0	0	0.142857143	0	0	4.444444444	1	0.8889	no
4	2	0	4	7	4	3	1	2	0.916666667	56	0.25	4	0.857142857	0.444444444	1	1	12	1	0.5	no
12	5	0	13	76	0	1	13	2	0.515151515	788	1	1	0.861111111	0.260416667	3	6	64.41666667	1	0.8333	no
4	2	0	7	8	6	2	6	4	2	27	0	0	0.926829268	0.4375	1	1	5.75	1	0.75	no
12	1	0	0	31	66	0	0	11	2	109	0	0	0	0.166666667	0	0	8.083333333	3	1.25	no
4	2	0	4	11	0	2	2	3	0.333333333	45	1	0	0.857142857	0.625	1	1	10	1	0.75	no
7	4	0	2	13	0	1	1	7	0.583333333	108	1	1	0.85	0.571428571	0	0	14.14285714	3	2	no
2	0	0	4	6	1	0	4	2	2	18	0	0	0	1	0	0	8	1	0.5	no
5	2	0	7	13	0	2	5	4	0	63	1	1	0.692307692	0.45	1	1	11.4	1	0.8	no
6	3	0	11	32	1	1	11	4	0.6	107	1	0	0.84	0.466666667	1	1	16.5	1	0.6667	no
22	1	0	45	59	231	29	16	21	2	371	0	0	0	0.333333333	0	0	15.86363636	5	1.5	yes
4	1	0	9	12	2	3	7	3	0.666666667	52	1	3	0	0.4	0	0	11.25	1	0.75	no
1	1	0	5	1	0	5	0	1	2	1	0	0	0	1	0	0	0	1	1	no
18	1	0	5	49	87	1	4	13	0.694117647	317	1	0	0	0.317647059	0	0	16.33333333	5	1.2778	no
3	1	0	2	7	3	2	0	2	2	22	0	0	0	0.444444444	0	0	6.333333333	1	0.6667	yes
3	1	0	5	10	0	1	4	3	0	31	1	1	0	0.555555556	0	0	9	1	0.6667	no
2	5	0	8	6	0	7	1	2	1	23	1	0	0.944444444	0.75	0	0	9.5	1	0.5	yes
1	5	0	2	6	0	1	1	1	2	14	1	0	1	1	0	0	12	0	0	no
4	3	0	11	24	0	1	11	3	0.333333333	126	1	1	0.913043478	0.583333333	0	0	30	4	1.25	no
4	1	0	5	15	2	3	2	1	0.555555556	226	1	0	0	0.333333333	0	0	54.75	6	1.75	no
1	1	0	2	1	0	1	1	1	2	1	0	0	0	1	0	0	0	1	1	no
2	6	0	4	10	0	0	4	2	0	27	1	0	0.947368421	0.666666667	0	0	12	1	0.5	yes
15	2	0	11	37	27	2	10	11	0.80952381	145	1	4	0.5	0.183333333	1	1	8.266666667	1	0.9333	yes
5	2	0	9	11	4	2	8	5	0.5	53	1	0	0.888888889	0.342857143	0	0	9.2	1	0.6	no
0	1	0	0	0	0	0	0	0	2	0	0	0	0	0	0	0	0	0	0	no
10	1	0	7	18	43	3	4	10	0.111111111	63	1	1	0	0.32	0	0	5.2	1	0.9	no
6	4	0	4	23	5	0	4	1	0.5	102	1	0	0.902439024	0.6	2	2	15.66666667	2	0.8333	no
1	1	0	5	1	0	4	2	1	2	1	0	0	0	1	0	0	0	1	1	no
1	1	0	10	1	0	9	1	1	2	1	0	0	0	1	0	0	0	1	1	yes
5	1	5	8	14	0	5	3	4	0	48	1	0	0	0.4	0	0	8.4	2	1	yes
3	3	2	5	9	3	3	3	2	2	28	0	0	0.945945946	0.777777778	1	1	8.333333333	1	0.6667	no
2	1	0	5	5	1	1	4	1	2	23	0	0	0	0.5	0	0	10.5	3	1.5	no
34	2	2	32	67	453	12	26	32	0.772727273	334	1	3	0.444444444	0.121848739	1	1	8.647058824	3	1.0294	no
3	3	0	6	6	3	0	6	2	1	21	1	1	0.954545455	0.666666667	0	0	5.333333333	1	0.3333	no
2	1	0	6	10	0	1	5	2	0	44	1	1	0	0.666666667	0	0	20.5	1	0.5	yes
4	1	0	2	5	0	2	0	4	0.333333333	21	1	0	0	0.75	0	0	4	1	0.5	no
7	1	0	19	47	15	4	15	5	0.333333333	227	1	0	0	0.4	0	0	31.28571429	5	1.7143	no
9	4	0	9	21	34	1	8	9	0.25	75	1	0	0.973544974	0.355555556	2	3	7.222222222	1	0.5556	no
28	1	21	41	49	354	29	12	21	0.851851852	281	1	3	0	0.157142857	1	1	8.857142857	5	1.3214	yes
0	1	0	0	0	0	0	0	0	2	0	0	0	0	0	0	0	0	0	0	no
2	1	0	7	6	0	1	6	2	0	27	1	0	0	0.666666667	0	0	11.5	1	0.5	no
13	2	0	18	42	66	3	15	8	0.541666667	231	1	0	0.56	0.34375	1	1	16.61538462	2	1.0769	yes
41	2	1	24	100	684	12	20	28	0.905357143	669	1	1	0.264150943	0.122727273	1	1	14.97560976	4	1.1951	no
10	0	0	24	58	37	1	23	7	0.777777778	264	1	0	0	0.433333333	0	0	25.2	2	1.1	no
0	1	0	1	0	0	1	0	0	2	0	0	0	0	0	0	0	0	0	0	no
3	1	0	5	6	1	2	3	3	0	31	1	1	0	0.5	0	0	9	1	0.6667	no
3	3	0	2	4	1	1	1	3	0.5	15	1	0	0.818181818	0.666666667	0	0	3.666666667	1	0.6667	yes
5	1	0	1	6	6	1	0	5	0.75	24	1	0	0	0.7	0	0	3.4	1	0.8	no
15	1	0	22	47	81	2	20	14	0.867346939	218	1	0	0	0.1875	0	0	13.06666667	2	0.9333	no
7	2	0	7	7	15	3	6	7	0.666666667	43	1	3	0.846153846	0.428571429	1	20	4.714285714	1	0.8571	no
7	1	2	3	8	11	2	1	7	0.777777778	37	1	1	0	0.357142857	0	0	3.857142857	1	0.8571	no
0	1	0	1	0	0	1	0	0	2	0	0	0	0	0	0	0	0	0	0	no
2	2	0	5	10	0	1	4	1	0	42	1	0	0.875	0.6	0	0	19.5	3	1.5	no
4	1	0	3	11	4	2	1	4	0.333333333	39	1	0	0	0.625	0	0	8.5	2	1	no
6	1	0	4	7	3	3	1	6	0.75	41	1	1	0	0.366666667	0	0	5.166666667	1	0.8333	no
6	3	0	8	37	3	1	8	4	0.666666667	150	1	1	0.821428571	0.305555556	1	1	23.5	1	0.8333	no
2	1	0	6	2	1	2	4	2	2	2	0	0	0	0.666666667	0	0	0	1	1	no
7	1	0	5	39	3	1	4	4	0.633333333	283	1	0	0	0.233333333	0	0	38	4	1.8571	no
1	1	0	0	1	0	0	0	1	2	1	0	0	0	1	0	0	0	1	1	no
1	1	0	3	1	0	3	0	1	2	1	0	0	0	1	0	0	0	1	1	no
1	1	0	0	2	0	0	0	1	2	4	0	0	0	1	0	0	3	0	0	no
6	2	0	17	25	9	0	17	6	0.666666667	120	1	1	0.545454545	0.5	0	0	18.5	3	1.1667	no
8	2	0	11	18	18	1	11	5	0.87755102	90	1	2	0.461538462	0.3125	0	0	9.375	1	0.875	no
12	2	0	7	16	46	0	7	11	0.795454545	83	1	2	0.153846154	0.266666667	0	0	5.583333333	2	1	no
4	1	0	4	13	4	1	3	2	0.333333333	39	1	0	0	0.5	0	0	8.5	1	0.5	no
2	1	0	5	2	1	5	0	2	2	2	0	0	0	1	0	0	0	1	1	no
9	3	0	4	14	26	1	3	8	0.708333333	91	1	0	0.5625	0.311111111	1	2	8.777777778	5	1.2222	yes
4	2	0	9	26	6	1	9	4	2	191	0	0	0.875	0.875	1	3	46.75	3	1	no
5	2	0	8	18	0	1	7	2	0.5	83	1	0	0.555555556	0.44	1	2	15	3	1.4	no
6	2	0	17	21	13	12	6	5	0.2	108	1	0	0.904761905	0.433333333	1	1	16.83333333	4	1.1667	no
6	1	0	5	27	1	1	4	5	0.666666667	167	1	1	0	0.36	0	0	26.33333333	16	3.1667	no
5	1	0	4	5	10	3	1	5	2	5	0	0	0	0.55	0	0	0	1	1	no
4	3	4	10	14	0	4	6	3	0.5	52	1	0	0.921052632	0.5	0	0	11.5	2	1	no
13	3	0	9	60	32	1	9	8	0.555555556	262	1	1	0.795454545	0.305555556	2	3	18.92307692	3	0.8462	no
5	1	0	2	7	4	0	2	4	0.5	25	1	0	0	0.6	0	0	3.8	1	0.8	no
20	1	0	7	39	132	1	6	18	0.881578947	363	1	0	0	0.3875	0	0	16.75	30	2.55	yes
0	1	0	2	0	0	1	1	0	2	0	0	0	0	0	0	0	0	0	0	no
3	2	0	4	7	0	1	3	2	0	27	1	0	0.928571429	0.666666667	1	1	7.666666667	1	0.3333	no
7	4	0	13	16	21	7	6	7	2	45	0	0	0.978723404	0.392857143	3	4	5.428571429	1	0.5714	no
3	1	0	7	3	3	7	1	3	2	3	0	0	0	0.666666667	0	0	0	1	1	yes
3	4	1	9	15	3	1	8	1	2	52	0	0	0.95	0.666666667	2	2	16.33333333	1	0.6667	no
3	1	0	3	8	0	1	2	3	0.5	29	0	0	0	0.666666667	0	0	8	1	0.6667	no
4	3	0	4	7	0	1	4	3	0.333333333	28	1	0	0.921052632	0.4375	1	1	5.75	1	0.75	no
15	2	0	13	22	73	10	4	14	0.666666667	129	1	1	0.5	0.366666667	1	1	7.4	4	1.2	no
30	2	0	26	77	417	4	24	26	0.927203065	350	0.777777778	1	0.470588235	0.135278515	1	2	10.36666667	2	1	no
4	1	0	9	21	4	1	8	2	0.666666667	113	1	0	0	0.666666667	0	0	27	1	0.5	no
2	5	0	3	7	0	2	1	2	0	25	1	0	0.944444444	0.666666667	0	0	11	1	0.5	no
2	3	1	4	4	1	2	3	1	2	11	0	0	0.972222222	0.666666667	1	1	4.5	1	0.5	no
17	1	0	24	34	136	7	17	16	2	138	0	0	0	0.196078431	0	0	7.117647059	1	0.9412	no
49	1	0	20	93	1044	8	17	42	0.915277778	620	1	3	0	0.128728414	0	0	11.34693878	6	1.4082	yes
6	3	0	5	11	7	2	3	5	0.866666667	46	0.666666667	1	0.761904762	0.583333333	0	0	6.166666667	2	1	no
49	1	0	157	133	1164	153	4	46	0.895833333	1163	1	0	0	0.075231481	0	0	22.71428571	8	3.102	yes
3	2	0	1	5	3	0	1	3	2	12	0	0	0.956521739	0.666666667	1	2	3	1	0.3333	no
7	3	0	10	14	1	6	5	5	0.333333333	45	1	1	0.793103448	0.428571429	1	1	5.285714286	1	0.8571	no
4	2	0	11	12	2	1	11	3	0.444444444	62	1	0	0.625	0.45	1	2	13.75	1	0.75	no
14	1	1	23	45	83	3	20	7	0.615384615	285	1	1	0	0.253846154	0	0	19.21428571	7	1.4286	no
17	1	5	13	25	100	11	2	15	0.75	195	1	0	0	0.323529412	0	0	10.11764706	13	2	yes
5	4	0	8	12	10	3	5	5	2	28	0	0	0.978142077	0.6	1	1	4.6	1	0.8	no
6	4	0	3	13	15	0	3	6	2	37	0	0	0.984293194	0.444444444	2	2	5.166666667	1	0.5	no
7	3	0	10	19	13	1	10	5	0.777777778	75	1	1	0.875	0.333333333	1	1	9.285714286	1	0.7143	no
2	1	0	4	2	1	2	2	2	2	2	0	0	0	0.625	0	0	0	1	1	yes
1	1	0	5	1	0	4	1	1	2	1	0	0	0	1	0	0	0	1	1	no
2	3	0	3	4	1	1	3	1	2	12	0	0	0.972222222	0.666666667	1	1	4.5	1	0.5	no
3	1	0	6	9	3	2	4	2	2	19	0	0	0	0.333333333	0	0	5.333333333	1	0.6667	no
10	3	0	8	46	11	1	8	3	0.80952381	334	1	1	0.724137931	0.314814815	1	1	31.7	1	0.8	no
17	2	0	2	18	108	1	1	17	0.9140625	105	1	0	0.111111111	0.367647059	0	0	4.705882353	2	1.1176	no
2	2	0	3	4	1	0	3	2	2	11	0	0	1	0.833333333	0	0	4.5	0	0	no
8	1	1	31	42	14	5	30	6	0.761904762	207	1	1	0	0.35	0	0	24.5	1	0.875	no
1	1	0	6	1	0	4	2	1	2	1	0	0	0	1	0	0	0	1	1	no
1	1	0	6	1	0	5	1	1	2	1	0	0	0	1	0	0	0	1	1	no
10	2	0	11	24	1	1	10	6	0.638888889	126	1	3	0.636363636	0.277777778	1	1	11.2	2	0.9	yes
7	3	0	14	27	13	5	11	3	0.722222222	95	1	2	0.821428571	0.388888889	1	1	12.14285714	1	0.7143	no
4	3	0	1	5	4	0	1	3	0.666666667	16	1	1	0.964285714	0.666666667	1	1	2.75	1	0.5	no
24	2	39	56	62	256	41	16	16	0.793478261	308	1	1	0.4	0.316770186	1	1	11.66666667	3	1	yes
3	1	0	3	6	3	1	2	3	2	22	0	0	0	0.666666667	0	0	6.333333333	3	1.3333	no
3	4	0	4	5	3	1	3	3	2	12	0	0	0.988950276	0.666666667	1	2	3	1	0.6667	no
2	1	0	2	2	1	2	0	2	2	2	0	0	0	0.75	0	0	0	1	1	no
9	4	0	6	15	16	1	5	9	0.625	69	1	2	0.962365591	0.481481481	1	1	6.444444444	2	0.8889	no
3	3	0	4	6	3	1	4	2	2	16	0	0	0.972222222	0.5	1	1	4.333333333	1	0.3333	no
1	1	0	8	1	0	7	1	1	2	1	0	0	0	1	0	0	0	1	1	no
19	0	0	26	48	143	4	24	10	0.87037037	252	0.555555556	5	0	0.161616162	0	0	11.78947368	3	1.1579	no
9	1	0	1	14	4	1	0	9	0.625	59	1	0	0	0.288888889	0	0	5.222222222	1	0.7778	no
12	1	3	13	36	36	3	10	7	0.606060606	223	1	1	0	0.424242424	0	0	17.33333333	1	0.6667	no
1	1	0	0	1	0	0	0	1	2	1	0	0	0	1	0	0	0	1	1	no
11	2	0	10	15	0	1	9	11	0.3	104	1	1	0.333333333	0.363636364	0	0	8.272727273	1	0.7273	yes
33	3	0	17	49	424	5	16	27	0.86875	284	1	1	0.482758621	0.137741047	0	0	7.303030303	2	1.0909	no
12	1	2	14	47	48	2	12	3	0.886363636	306	1	0	0	0.218181818	0	0	23.83333333	4	1.6667	no
8	4	0	8	19	26	1	7	8	0.285714286	66	1	0	0.973544974	0.35	2	3	7.125	1	0.625	no
3	1	0	5	11	0	1	4	3	0	53	1	0	0	0.5	0	0	16.33333333	1	0.6667	no
1	1	0	2	1	0	2	1	1	2	1	0	0	0	1	0	0	0	1	1	no
0	1	0	0	0	0	0	0	0	2	0	0	0	0	0	0	0	0	0	0	no
2	1	0	4	4	1	1	3	2	2	9	0	0	0	1	0	0	3.5	1	0.5	no
3	2	0	1	5	3	0	1	3	2	12	0	0	0.956521739	0.666666667	1	2	3	1	0.3333	no
1	1	0	5	1	0	4	1	1	2	1	0	0	0	1	0	0	0	1	1	no
9	3	0	12	29	12	3	10	6	0.625	132	1	1	0.785714286	0.3125	0	0	13.44444444	4	1.3333	yes
18	1	0	17	48	85	3	16	13	0.838235294	268	1	3	0	0.165775401	0	0	13.44444444	7	1.5556	no
2	1	0	4	5	0	1	3	2	0	17	1	0	0	0.666666667	0	0	7	1	0.5	no
8	6	0	13	33	16	1	12	7	0.714285714	134	1	0	0.857142857	0.291666667	0	0	15.5	1	0.875	no
5	2	0	5	5	4	1	5	5	0.666666667	32	1	3	0.891891892	0.466666667	1	20	4.8	1	0.8	no
4	0	0	3	5	4	1	3	4	0.666666667	22	1	1	0	0.5	0	0	4.25	1	0.75	no
10	1	2	15	69	19	4	11	3	0.75	415	0.75	1	0	0.271604938	0	0	40.1	10	2.1	yes
6	3	0	9	35	0	2	9	1	0.666666667	174	1	1	0.851851852	0.36	1	1	27.5	6	1.5	no
9	4	0	5	16	18	1	4	9	0.7	96	1	0	0.708333333	0.333333333	0	0	9.111111111	3	1	no
2	0	0	3	5	1	0	3	2	2	12	0	0	0	1	0	0	5	1	0.5	no
14	1	3	4	27	63	3	1	11	0.743589744	148	1	1	0	0.487179487	0	0	9.357142857	6	1.4286	no
7	3	0	6	12	9	2	4	5	0.5	52	1	0	0.84375	0.30952381	1	4	6.285714286	2	1	no
2	1	0	2	2	1	1	1	2	2	2	0	0	0	1	0	0	0	1	1	no
5	1	0	4	5	10	4	0	5	2	5	0	0	0	1	0	0	0	1	1	no
9	1	0	4	17	24	0	4	5	0.375	125	1	2	0	0.444444444	0	0	12.66666667	2	1	no
10	1	0	3	16	27	1	2	10	0.666666667	69	1	1	0	0.425	0	0	5.6	1	0.7	no
10	4	0	9	18	39	3	9	10	0.666666667	68	1	0	0.783783784	0.35	1	1	5.7	1	0.8	no
2	1	0	3	2	1	2	1	2	2	2	0	0	0	1	0	0	0	1	1	yes
7	1	0	11	25	11	9	2	6	0.75	166	1	0	0	0.5	0	0	21.85714286	1	0.5714	yes
13	1	2	13	72	14	7	6	7	0.527777778	765	1	0	0	0.296296296	0	0	57.61538462	14	3.4615	yes
41	1	0	6	54	516	5	1	41	0.875	507	1	0	0	0.297560976	0	0	10.95121951	1	0.9268	no
23	3	0	7	34	137	3	6	21	0.772727273	230	1	0	0.660377358	0.402173913	2	6	8.782608696	4	0.9565	no
4	6	0	12	16	0	1	12	2	0.583333333	109	1	1	0.923076923	0.4	1	1	25.25	2	1	no
5	4	0	12	41	0	1	12	3	0.25	262	1	1	0.870967742	0.36	1	1	50.8	1	0.8	no
3	1	0	67	3	3	66	2	3	2	3	0	0	0	0.555555556	0	0	0	1	1	no
3	3	0	4	8	3	1	4	2	1.5	30	0	0	0.972222222	0.5	1	2	8.333333333	1	0.3333	yes
18	3	0	8	40	81	1	8	14	0.470588235	218	1	0	0.68627451	0.277777778	2	7	11.05555556	2	1.2222	no
2	5	0	4	7	0	2	2	2	0	23	1	0	0.95	0.666666667	0	0	10	1	0.5	no
8	2	0	8	31	0	1	7	5	0.142857143	187	1	0	0.333333333	0.404761905	1	2	22.25	3	1.625	no
11	1	1	10	16	41	8	2	10	0.883333333	94	0.5	1	0	0.327272727	0	0	7	1	0.8182	no
5	3	0	13	20	8	1	12	2	0.5	66	1	0	0.931034483	0.472222222	0	0	12	1	0.4	no
4	3	0	6	16	4	0	6	3	0.666666667	64	1	0	0.945945946	0.4	1	3	14.75	1	0.5	no
3	1	0	6	8	3	2	4	2	2	24	0	0	0	0.5	0	0	7	1	0.6667	no
2	1	0	1	2	1	1	0	2	2	2	0	0	0	1	0	0	0	1	1	no
2	5	0	4	8	0	1	4	2	0	22	1	1	0.95	0.666666667	0	0	9.5	1	0.5	no
4	1	0	0	8	6	0	0	3	2	19	0	0	0	0.5	0	0	3.75	1	0.75	no
23	1	0	7	33	179	2	7	14	0.892045455	144	1	0	0	0.189393939	0	0	4.913043478	1	0.913	no
1	1	0	8	1	0	8	0	1	2	1	0	0	0	1	0	0	0	1	1	no
5	4	0	6	12	10	1	5	5	2	28	0	0	0.978142077	0.6	1	1	4.6	1	0.8	no
5	1	0	0	7	0	0	0	5	0.5	32	1	0	0	0.466666667	0	0	5	1	0.8	no
2	1	0	1	7	1	0	1	2	2	26	0	0	0	0.75	0	0	12	1	0.5	yes
5	1	0	0	7	2	0	0	5	0.625	29	0.5	0	0	0.466666667	0	0	4.4	1	0.8	no
14	3	0	18	34	65	5	17	14	0.615384615	149	1	2	0.717948718	0.2	0	0	9.5	2	0.8571	no
8	0	2	8	22	26	3	5	1	0.857142857	108	1	0	0	0.4	0	0	12.375	5	1.875	no
7	1	0	8	38	9	3	5	5	0.5	241	1	0	0	0.333333333	0	0	33.28571429	1	0.7143	no
2	2	0	6	5	1	5	1	1	2	18	0	0	0.941176471	1	0	0	8	1	0.5	no
11	1	2	8	18	47	2	6	8	0.75	94	1	1	0	0.311688312	0	0	7.363636364	2	1	no
2	3	0	3	4	1	1	3	1	2	13	0	0	0.972222222	0.666666667	1	1	5.5	1	0.5	no
8	1	0	2	28	0	1	1	8	0.142857143	146	1	0	0	0.4	0	0	17	4	1.5	no
5	3	0	6	15	0	1	5	5	0.375	50	1	1	0.862068966	0.333333333	2	6	8.6	2	1	no
3	1	0	7	8	0	1	6	3	0.5	39	1	0	0	0.555555556	0	0	11.33333333	1	0.6667	no
13	2	0	16	27	36	9	11	10	0.880952381	119	1	3	0.56	0.185185185	1	1	7.615384615	2	0.9231	no
3	2	0	3	11	1	1	2	2	0.5	34	1	0	0.846153846	0.666666667	1	1	10	1	0.6667	yes
20	1	0	33	96	122	6	27	8	0.726315789	930	1	4	0	0.244019139	0	0	45	9	3.25	yes
15	1	0	29	76	99	4	25	12	1.044642857	566	0.125	0	0	0.202380952	0	0	36.2	6	2.2667	no
3	3	0	4	8	0	1	4	1	0	26	1	1	0.92	0.555555556	1	1	7.333333333	1	0.6667	no
3	1	0	3	6	3	0	3	3	2	13	0	0	0	0.333333333	0	0	3.333333333	1	1	no
3	4	1	9	15	3	1	8	1	2	52	0	0	0.95	0.666666667	2	2	16.33333333	1	0.6667	no
5	1	0	3	10	8	1	2	5	0.5	57	1	0	0	0.3	0	0	10.2	2	1	no
10	6	0	13	40	29	1	13	8	0.722222222	182	1	1	0.823529412	0.242857143	0	0	16.8	1	0.9	no
3	1	0	7	13	3	0	7	3	2	113	0	0	0	0.533333333	0	0	36.66666667	1	0.6667	no
3	1	0	4	5	3	0	4	3	2	12	0	0	0	0.833333333	0	0	3	1	0.6667	no
7	4	0	6	13	19	1	5	7	0.333333333	46	1	0	0.972826087	0.476190476	1	2	5.428571429	1	0.7143	no
13	1	0	14	49	78	3	12	11	2	297	0	0	0	0.274725275	0	0	21.84615385	4	2.0769	no
2	5	0	2	6	0	1	1	2	1	21	1	0	0.944444444	0.75	0	0	8.5	1	0.5	no
33	4	0	16	65	490	4	13	29	0.87890625	352	1	3	0.863849765	0.128205128	2	3	9.424242424	4	1.0606	no
26	2	0	14	39	305	5	10	21	0.84	208	0.5	0	0.633333333	0.214285714	1	3	6.923076923	1	0.8462	no
15	1	0	1	18	95	1	0	12	0.285714286	106	1	0	0	0.377777778	0	0	5.933333333	1	0.9333	no
5	5	0	6	13	6	4	2	3	0.916666667	67	1	0	0.826086957	0.36	0	0	11.8	2	1	yes
7	2	0	10	15	17	2	9	4	0.666666667	61	1	0	0.7	0.261904762	1	1	7.428571429	1	0.8571	no
1	1	0	5	1	0	2	3	1	2	1	0	0	0	1	0	0	0	1	1	no
5	3	0	10	24	0	2	10	1	0.5	119	1	2	0.884615385	0.4375	1	1	22.2	3	1	yes
2	3	0	5	4	1	1	4	1	2	9	0	0	0.9	0.75	1	1	3.5	1	0.5	no
3	0	0	7	11	1	1	6	2	0.5	48	1	0	0	0.75	0	0	14.66666667	1	0.3333	no
14	1	0	179	14	91	174	7	14	2	14	0	0	0	0.238095238	0	0	0	1	1	yes
9	1	0	4	24	32	0	4	7	0.6875	112	1	1	0	0.311111111	0	0	11.22222222	2	1	no
9	3	0	21	54	0	2	21	2	0.640625	314	1	1	0.75	0.28125	1	1	33	2	0.8889	no
12	3	0	15	48	54	4	12	5	0.636363636	239	1	0	0.736842105	0.242424242	0	0	18.83333333	8	1.75	yes
2	1	0	4	4	1	1	3	2	2	9	0	0	0	1	0	0	3.5	1	0.5	no
20	3	0	11	52	128	5	8	14	0.701754386	313	1	1	0.68627451	0.190789474	2	5	14.5	4	1.5	no
2	1	0	0	7	1	0	0	1	2	22	0	0	0	0.5	0	0	10	2	1	no
6	2	0	7	5	9	3	6	6	0.666666667	36	1	3	0.868421053	0.444444444	1	20	4.5	1	0.8333	no
15	1	0	5	32	33	3	2	14	0.595238095	210	1	0	0	0.226190476	0	0	12.6	3	1.1333	yes
4	3	0	2	7	4	2	0	4	2	34	0	0	0.882352941	0.625	1	3	7.5	2	0.75	no
4	3	0	6	14	0	4	2	4	0	52	1	0	0.88	0.4375	0	0	11.75	2	1	yes
3	2	0	9	12	0	0	9	1	0.5	46	1	0	0.818181818	0.533333333	1	2	13.66666667	1	0.6667	no
6	2	0	4	17	0	0	4	4	0	80	1	0	0.736842105	0.444444444	1	1	12.16666667	3	1.1667	no
2	2	0	8	8	1	0	8	2	2	56	0	0	0.666666667	0.6	1	1	27	6	3	no
6	1	0	6	11	0	6	0	6	0.4	57	1	0	0	0.5	0	0	8	2	0.8333	yes
10	2	12	24	27	31	19	6	6	0.666666667	162	1	1	0.222222222	0.266666667	0	0	15	4	1.3	yes
6	2	0	4	15	0	3	1	6	0	58	1	0	0.692307692	0.5	0	0	8.5	1	0.6667	yes
0	1	0	0	0	0	0	0	0	2	0	0	0	0	0	0	0	0	0	0	no
4	0	0	14	18	4	2	12	2	0.666666667	88	1	0	0	0.833333333	0	0	20.75	2	0.75	no
8	1	0	8	17	28	2	6	5	2	75	0	0	0	0.416666667	0	0	8.375	3	1.125	no
2	3	0	6	7	0	1	6	2	0	24	1	1	0.958333333	0.6	0	0	10.5	1	0.5	no
3	1	0	5	3	3	2	4	3	2	3	0	0	0	0.777777778	0	0	0	1	1	no
1	1	0	5	1	0	2	3	1	2	1	0	0	0	1	0	0	0	1	1	no
18	3	0	15	45	43	3	13	16	0.647058824	251	1	1	0.911917098	0.166666667	1	6	12.77777778	3	1.2222	no
20	3	0	18	53	126	4	17	14	0.782894737	299	1	2	0.75	0.16	1	1	13.55	2	1.05	no
2	3	0	7	5	0	2	7	2	0.666666667	27	0.666666667	0	0.954545455	0.6	0	0	11	1	0.5	no
3	1	0	15	3	3	13	2	3	2	3	0	0	0	0.666666667	0	0	0	1	1	no
4	2	0	4	7	4	3	1	2	0.958333333	100	0.125	8	0.857142857	0.444444444	1	1	22	1	0.5	no
1	1	0	274	1	0	273	1	1	2	1	0	0	0	1	0	0	0	1	1	no
5	4	0	7	14	10	1	6	5	2	34	0	0	0.983957219	0.466666667	2	4	5.8	1	0.6	no
8	1	0	7	14	10	3	6	8	0.642857143	76	1	0	0	0.270833333	0	0	8.25	3	1	yes
18	1	0	10	56	137	0	10	15	0.935294118	319	1	0	0	0.176470588	0	0	16.16666667	3	1.0556	no
36	1	0	16	52	562	12	4	35	0.932653061	271	1	1	0	0.21031746	0	0	6.138888889	3	1.0833	no
15	1	0	18	32	61	3	16	10	0.89010989	189	1	1	0	0.1875	0	0	10.73333333	1	0.8667	no
4	1	0	3	23	6	0	3	2	2	93	0	0	0.8125	1	1	2	22.25	1	0.75	no
15	1	0	6	59	105	6	1	13	2	519	0	0	0	0.28	0	0	33.6	5	1.5333	yes
6	1	0	7	8	11	1	6	6	0.8	28	1	1	0	0.416666667	0	0	3.333333333	1	0.8333	no
7	1	0	9	12	21	3	6	7	2	35	0	0	0	0.476190476	0	0	4	1	0.8571	no
2	4	0	7	5	0	4	3	1	0	30	1	0	0.956521739	0.666666667	1	1	13.5	2	1	yes
3	2	0	1	5	3	0	1	3	2	12	0	0	0.956521739	0.666666667	1	2	3	1	0.3333	no
1	1	0	0	1	0	0	0	1	2	1	0	0	0	1	0	0	0	1	1	no
2	1	0	23	2	1	23	0	2	2	2	0	0	0	1	0	0	0	1	1	no
8	1	0	20	60	0	1	19	7	0.357142857	513	1	1	0	0.457142857	0	0	62.875	8	2.375	no
14	1	0	10	42	73	0	10	10	0.461538462	192	1	0	0	0.306122449	0	0	12.57142857	2	1.0714	no
2	1	0	11	16	1	0	11	2	2	46	0	0	0	0.75	0	0	22	1	0.5	no
5	1	0	0	6	6	0	0	5	0.75	24	1	0	0	0.466666667	0	0	3.4	1	0.8	no
5	4	0	10	25	8	0	10	3	0.5	145	1	1	0.904761905	0.44	2	5	27.8	1	0.8	no
18	1	0	17	76	31	6	13	6	0.779411765	693	0.625	0	0	0.227941176	0	0	37.05555556	8	2.1111	no
0	1	0	0	0	0	0	0	0	2	0	0	0	0	0	0	0	0	0	0	no
11	2	0	12	34	21	3	11	4	0.8625	180	1	1	0.608695652	0.2	1	1	14.63636364	3	1.0909	no
1	1	0	167	1	0	166	1	1	2	1	0	0	0	1	0	0	0	1	1	no
13	1	0	7	45	72	3	4	11	0.833333333	212	1	0	0	0.106060606	0	0	15.23076923	4	1.0769	no
14	2	0	9	17	85	3	8	14	0.769230769	83	1	3	0.717391304	0.303571429	1	20	4.714285714	1	0.9286	no
3	1	0	4	9	0	1	3	3	0	27	1	1	0	0.555555556	0	0	7.666666667	1	0.6667	yes
1	5	0	2	6	0	1	1	1	2	14	1	0	1	1	0	0	12	0	0	no
2	1	0	3	3	1	3	1	2	2	7	0	0	0	0.666666667	0	0	2.5	1	0.5	no
12	0	1	37	74	28	1	36	9	2	566	0	0	0	0.256944444	0	0	46.16666667	6	2.0833	no
1	2	0	7	4	0	3	5	1	2	12	0	0	1	1	0	0	11	0	0	no
1	1	0	22	1	0	22	0	1	2	1	0	0	0	1	0	0	0	1	1	no
6	1	0	4	13	0	3	2	6	0	46	1	1	0	0.444444444	0	0	6.5	1	0.8333	yes
3	1	0	4	19	3	4	0	2	1.5	201	0	0	0	0.333333333	0	0	61.33333333	9	5.6667	no
3	2	0	8	16	3	1	7	2	2	44	0	0	0.875	0.75	0	0	13.66666667	1	0.3333	no
12	1	3	8	25	46	6	7	8	0.454545455	102	0	1	0	0.226190476	0	0	7.416666667	2	1.1667	no
4	1	0	2	5	0	1	2	4	0.666666667	28	1	2	0	0.4375	0	0	5.25	1	0.75	no
