# Supplementary material for: Predicting defects in imbalanced data using resampling methods: an empirical investigation
Source: PeerJ Comput Sci. 2022 Apr 29;8:e573. doi: 10.7717/peerj-cs.573 (PMC9137963; doi:10.7717/peerj-cs.573)
Supplement: Supplemental Information 9 — Ant1.7 has 745 classes out of which 166 classes are defective classes. Percentage of defective classes is 22.3%. [file peerj-cs-08-573-s009.csv]

wmc	dit	noc	cbo	rfc	lcom	ca	ce	npm	lcom3	loc	dam	moa	mfa	cam	ic	cbm	amc	max_cc	avg_cc	bug
3	1	0	10	18	3	1	9	1	1.1	106	0	0	0	0.444444444	0	0	32.66666667	1	0.6667	no
5	2	0	4	13	0	1	4	4	0.625	76	1	1	0.7	0.5	0	0	13.4	1	0.6	no
1	2	0	1	3	0	0	1	1	2	7	0	0	1	1	0	0	6	0	0	no
8	1	9	13	20	12	9	4	8	0.8	101	0.2	1	0	0.40625	0	0	11	1	0.875	no
9	3	0	5	26	16	0	5	7	0.75	185	1	0	0.8	0.388888889	0	0	19	2	1	yes
3	2	5	7	4	1	6	1	2	0.5	16	1	0	0.75	0.555555556	0	0	4	1	0.6667	no
20	1	0	4	40	130	0	4	18	0.736842105	345	1	1	0	0.284210526	0	0	15.9	3	1.15	yes
13	1	0	7	28	20	2	5	12	0.80952381	183	1	2	0	0.3	0	0	12.53846154	7	1.3846	no
9	1	0	5	19	8	4	1	9	0.53125	119	1	0	0	0.518518519	0	0	11.77777778	3	1.4444	no
7	5	0	9	25	0	6	3	7	0.666666667	255	0	0	0.863636364	0.342857143	2	5	34.85714286	9	3.1429	no
9	6	0	5	17	26	0	5	6	0.833333333	71	0	0	0.949367089	0.333333333	1	4	6.555555556	3	1.1111	no
3	2	0	19	10	3	14	5	3	2	38	0	0	0.923076923	0.583333333	0	0	11.66666667	1	0.3333	no
1	1	0	10	1	0	8	2	1	2	1	0	0	0	1	0	0	0	1	1	no
9	1	0	3	12	20	1	2	8	0.8125	54	1	3	0	0.375	0	0	4.555555556	1	0.7778	no
19	4	0	7	40	129	0	7	16	0.936507937	252	0.5	0	0.727272727	0.381578947	2	3	11.52631579	6	1.3158	no
10	4	2	13	26	0	7	7	9	0.111111111	110	1	1	0.795454545	0.26	1	1	9.9	3	1.6	no
3	2	0	2	5	0	1	1	3	0	34	1	1	0.818181818	0.5	1	2	10	1	0.6667	no
20	1	0	7	79	136	5	5	10	0.897506925	835	1	1	0	0.19375	0	0	39.8	10	1.95	no
6	1	0	8	6	15	7	1	6	2	6	0	0	0	0.444444444	0	0	0	1	1	no
3	4	0	5	11	1	1	4	1	0.5	41	1	1	0.971428571	0.75	1	2	12.33333333	3	1	yes
5	2	0	7	14	6	0	7	4	0.625	70	1	0	0.692307692	0.8	0	0	12.6	4	1.4	no
1	1	0	1	1	0	0	1	1	2	1	0	0	0	1	0	0	0	1	1	no
11	2	0	7	26	0	5	2	11	0.58	181	1	0	0.529411765	0.409090909	0	0	15	1	0.7273	no
3	4	0	5	15	3	0	5	2	2	51	0	0	0.978494624	0.666666667	1	1	16	2	1	no
3	2	0	5	7	1	1	4	3	0.5	29	1	0	0.818181818	0.666666667	0	0	8.333333333	1	0.6667	no
16	3	0	15	65	76	0	15	13	0.92	483	1	0	0.725490196	0.311111111	0	0	28.25	9	1.5625	yes
4	4	8	12	5	0	8	4	3	0.333333333	18	1	1	0.921052632	0.4375	0	0	3.25	1	0.75	no
15	1	0	11	65	75	0	11	11	0.693877551	443	1	0	0	0.295238095	0	0	28.06666667	5	1.6	no
11	3	0	3	24	17	0	3	10	0.671428571	309	1	0	0.787234043	0.545454545	0	0	26.45454545	11	1.9091	no
2	3	0	1	3	1	1	0	2	2	7	0	0	0.947368421	0.75	1	1	2.5	1	0.5	no
15	3	0	9	41	0	0	9	15	0.678571429	204	1	1	0.725490196	0.225	1	2	12.33333333	2	1.5333	no
14	4	3	11	29	85	3	8	11	0.576923077	108	1	1	0.759259259	0.321428571	0	0	6.571428571	4	1.2857	no
27	3	0	8	101	157	5	3	15	0.824786325	1286	0.888888889	1	0.294117647	0.183760684	1	7	45.62962963	4	1.1111	yes
5	4	0	8	23	4	4	8	5	0.75	249	1	0	0.927272727	0.8	2	2	48.2	1	0.8	no
3	1	0	2	3	3	2	0	3	1.5	4	0	0	0	0.666666667	0	0	0	1	1	no
4	5	0	5	19	6	0	5	4	2	57	0	0	0.978494624	0.625	2	4	13.25	2	1	no
6	1	0	2	11	3	1	1	4	0.6	53	1	0	0	0.666666667	0	0	7.5	1	0.8333	no
55	3	8	20	106	1313	8	12	9	0.956552707	1133	1	2	0.406593407	0.195454545	0	0	19.12727273	10	1.8545	no
3	2	0	4	19	3	0	4	2	2	136	0	0	0.8	0.666666667	0	0	44.33333333	2	1	no
8	1	0	4	22	0	0	4	6	0.428571429	169	1	0	0	0.625	0	0	19.875	7	1.625	no
11	2	0	1	23	39	1	0	10	0.483333333	136	1	0	0.454545455	0.348484848	1	1	10.81818182	1	0.5455	no
10	1	0	10	29	43	7	3	8	0.833333333	91	0.5	1	0	0.2	0	0	7.9	3	1.2	no
1	3	0	1	2	0	0	1	1	2	4	0	0	1	1	0	0	3	0	0	no
3	2	1	12	22	3	2	10	2	1.5	72	0	0	0.866666667	1	0	0	22.66666667	1	0.6667	no
9	1	0	32	36	36	32	0	7	1.104166667	281	0.833333333	0	0	0.25	0	0	29.55555556	11	3	no
7	1	0	24	8	3	24	0	7	0.666666667	43	1	0	0	0.714285714	0	0	4.714285714	1	0.8571	no
9	1	1	4	19	30	1	3	7	0.5	130	1	0	0	0.666666667	0	0	13.33333333	4	1.2222	no
63	1	2	61	144	1603	51	10	31	0.874288425	2303	1	2	0	0.213709677	0	0	35.01587302	35	3.2381	yes
6	3	2	20	13	7	17	3	3	0.4	56	1	1	0.733333333	0.433333333	1	4	8	1	0.6667	no
2	1	0	6	2	1	6	0	2	2	2	0	0	0	0.666666667	0	0	0	1	1	no
22	3	0	5	47	159	0	5	19	0.904761905	365	1	1	0.649122807	0.361904762	2	2	14.81818182	9	1.3636	no
17	5	0	9	34	118	2	7	17	0.975	137	0.5	1	0.905882353	0.270588235	3	5	6.470588235	2	1.0588	yes
12	3	0	15	99	18	1	14	8	0.826446281	804	1	1	0.770833333	0.277777778	2	2	65.08333333	18	4.8333	yes
10	2	0	3	30	27	1	2	5	0.761904762	245	1	1	0.357142857	0.283333333	1	1	22.8	2	1	no
2	3	0	9	20	1	2	7	1	2	128	0	0	0.987179487	0.625	1	3	63	9	4.5	yes
43	3	1	25	120	451	9	16	30	0.893374741	920	1	5	0.480519481	0.146825397	0	0	19.86046512	15	1.5116	yes
22	2	28	37	44	183	31	6	7	0.523809524	271	1	1	0.3	0.198863636	1	2	11.22727273	3	1.3182	no
34	5	2	15	67	295	4	11	29	0.842975207	586	0.818181818	1	0.745901639	0.173202614	3	15	15.91176471	5	1.7941	yes
2	3	0	3	4	1	1	2	1	2	19	0	0	0.9375	1	2	2	8	1	0.5	no
3	1	0	3	6	3	1	2	2	2	16	0	0	0	0.333333333	0	0	4.333333333	1	0.6667	no
4	3	0	3	16	2	0	3	4	0.666666667	76	1	0	0.925	0.5	1	1	17.5	3	1.25	no
11	3	0	8	26	0	0	8	11	0	76	1	1	0.787234043	0.287878788	2	2	5.818181818	1	0.9091	no
4	1	0	7	20	4	4	3	2	0.888888889	187	0.333333333	0	0	0.5	0	0	45	9	3.5	yes
56	2	2	51	169	1200	37	16	35	0.848863636	1842	0.875	2	0.409638554	0.155844156	1	5	31.60714286	14	2.1964	yes
5	5	0	8	16	0	5	3	3	0.583333333	105	1	1	0.931818182	0.583333333	1	1	19.4	9	2.2	no
5	1	0	3	41	10	1	2	4	2	241	0	0	0	0.36	0	0	47.2	7	4.2	no
7	1	0	3	26	0	1	2	7	0.5	218	1	0	0	0.476190476	0	0	29.57142857	5	2.2857	no
17	5	0	6	35	130	0	6	12	0.991071429	207	1	0	0.869918699	0.352941176	2	3	10.76470588	3	1.1765	yes
4	1	0	6	33	0	1	5	2	0.333333333	157	1	1	0	0.533333333	0	0	37.5	2	0.75	no
5	3	0	6	26	0	0	6	4	0.375	141	1	0	0.902439024	0.466666667	0	0	26.8	1	0.8	no
9	4	0	11	54	10	1	11	7	0.803571429	345	1	0	0.870967742	0.314814815	1	1	36.55555556	1	0.8889	yes
3	2	0	1	10	0	0	1	1	0	67	1	1	0.714285714	0.666666667	1	1	20.33333333	1	0.6667	no
6	1	0	3	10	0	0	3	6	0.4	52	1	1	0	0.375	0	0	7.333333333	2	1	no
4	5	0	7	15	0	6	2	4	0.333333333	77	1	0	0.953846154	0.4375	1	1	18	5	2	no
4	1	0	2	6	0	0	2	4	0.333333333	19	1	0	0	0.625	0	0	3.5	1	0.75	no
9	1	1	4	32	34	1	3	0	0.9375	145	1	1	0	0.481481481	0	0	14.88888889	1	0.8889	no
8	5	0	11	31	0	6	5	8	0.693877551	329	0.571428571	1	0.844444444	0.25	1	4	39.25	19	4.625	no
15	4	0	14	83	47	0	14	8	0.821428571	566	1	1	0.857142857	0.244897959	2	2	36.2	4	1.2	no
1	1	0	3	1	0	3	1	1	2	1	0	0	0	1	0	0	0	1	1	no
17	1	0	8	67	90	7	1	13	0.703125	878	1	1	0	0.29375	0	0	50.17647059	11	2.5294	no
24	4	2	7	50	270	2	5	20	0.434782609	250	1	1	0.706666667	0.162037037	2	15	9.375	5	1.375	no
4	1	0	8	20	0	4	4	4	0.777777778	106	1	1	0	0.625	0	0	24.75	5	1.75	no
27	2	0	11	53	229	8	3	23	0.802197802	405	1	0	0.5	0.138047138	1	1	13.74074074	6	1.5185	yes
10	3	0	8	32	15	2	6	10	0.666666667	166	1	1	0.769230769	0.3	1	1	15.3	3	1.4	no
1	1	0	4	1	0	3	1	1	2	1	0	0	0	1	0	0	0	1	1	no
10	4	0	15	36	3	6	9	10	0.583333333	249	1	2	0.795454545	0.266666667	1	3	23.5	7	2.4	no
11	4	3	12	41	19	3	9	9	0.816666667	240	0.666666667	0	0.811320755	0.290909091	0	0	20.27272727	4	1.2727	no
12	1	0	3	22	44	1	2	5	0.805194805	156	1	1	0	0.261904762	0	0	11.41666667	4	1.25	no
12	3	0	14	58	0	0	14	11	0.606060606	303	1	1	0.770833333	0.226190476	2	3	24	3	1.25	yes
2	3	0	3	8	1	1	3	2	2	33	0	0	0.96969697	1	0	0	15.5	1	0.5	no
15	3	0	10	77	41	0	10	12	0.785714286	725	1	3	0.74	0.25	1	1	46.8	2	1.2667	yes
7	3	0	4	38	0	0	4	3	0.833333333	258	1	1	0.880952381	0.444444444	1	1	35.28571429	1	0.7143	no
4	1	0	6	4	6	5	1	4	2	4	0	0	0	0.5	0	0	0	1	1	no
4	4	0	5	8	4	2	3	3	0.833333333	42	1	1	0.944444444	0.583333333	1	1	9	2	1	no
21	4	2	9	55	162	4	5	18	0.71	361	1	1	0.768115942	0.19375	2	9	15.95238095	6	1.619	no
4	4	0	3	12	0	0	3	3	0.666666667	55	1	0	0.933333333	0.625	1	1	12.25	4	1.5	no
19	1	2	9	21	145	4	5	18	0.954861111	143	1	3	0	0.230263158	0	0	5.684210526	1	0.9474	yes
12	3	0	11	75	44	1	11	7	0.936363636	455	0.5	0	0.770833333	0.236111111	0	0	36.08333333	4	1.75	no
6	1	0	9	6	15	8	1	6	1.2	10	0	0	0	0.722222222	0	0	0	1	1	no
3	5	0	7	14	3	6	2	3	2	52	0	0	0.96875	0.555555556	1	1	16.33333333	3	1.6667	no
7	2	0	5	27	0	1	4	7	0.5	115	1	0	0.6	0.476190476	0	0	15.14285714	4	1.2857	no
14	3	2	8	38	83	2	6	8	0.743589744	220	1	1	0.74	0.297619048	1	1	14.5	4	1.2143	yes
11	2	3	11	39	7	9	2	10	0.960606061	605	1	1	0.583333333	0.25974026	0	0	51	15	2.9091	no
17	1	0	2	81	100	1	1	9	0.7125	654	0.8	0	0	0.274509804	0	0	37.17647059	7	2.0588	no
2	2	1	17	14	0	13	5	2	0	103	0	1	0.875	0.666666667	0	0	50	1	0.5	no
15	3	0	25	44	45	16	10	13	0.619047619	311	1	3	0.681818182	0.216666667	1	1	19.33333333	6	1.8667	no
29	2	102	184	66	346	181	8	19	0.839285714	375	1	3	0.243243243	0.191570881	1	1	11.72413793	5	1.3448	no
34	4	0	10	92	39	0	10	29	0.723484848	710	1	2	0.643678161	0.148484848	3	4	19.64705882	5	1.9118	yes
4	1	0	2	13	6	1	1	4	2	45	0	0	0	0.625	0	0	10.25	2	1	no
7	1	0	15	23	5	7	8	6	0.444444444	148	1	2	0	0.523809524	0	0	19.71428571	3	1.1429	no
19	4	0	8	84	103	0	8	14	0.929487179	1034	1	1	0.821052632	0.26984127	0	0	52.05263158	1	0.8947	no
1	3	0	1	2	0	0	1	1	2	5	0	0	1	1	0	0	4	0	0	no
8	5	0	10	23	0	6	4	8	0.761904762	197	0.5	0	0.844444444	0.35	1	4	22.875	6	2.25	no
15	1	0	7	34	75	2	5	11	0.9	286	0.7	0	0	0.208333333	0	0	17.4	5	1.5333	no
6	1	1	8	22	15	3	5	3	0.8	163	0	0	0	0.305555556	0	0	25.83333333	4	1.3333	no
4	3	0	3	18	4	0	3	3	1	111	1	0	0.925	0.75	2	2	26.25	2	1	no
7	1	0	16	7	21	15	1	7	2	7	0	0	0	1	0	0	0	1	1	yes
2	1	0	2	8	1	1	1	2	2	48	0	0	0	0.5	0	0	23	1	0.5	no
0	1	0	1	0	0	1	0	0	2	48	0	0	0	0	0	0	0	0	0	no
24	4	0	7	43	222	0	7	20	0.943734015	309	0.529411765	0	0.676056338	0.375	2	2	11.16666667	8	1.375	no
3	1	0	1	4	1	1	0	3	0.5	14	1	0	0	0.666666667	0	0	3.333333333	1	0.6667	no
4	4	0	3	7	0	1	2	4	0	161	1	0	0.928571429	0.75	2	4	38.5	1	0.5	no
1	7	0	1	7	0	0	1	1	2	40	0	0	1	1	0	0	37	0	0	no
4	2	0	8	10	0	6	2	4	0.333333333	125	1	0	0.75	0.5	0	0	29.5	2	1	no
14	5	0	7	49	7	1	6	7	0.735042735	488	1	0	0.7	0.25	2	5	33.21428571	12	1.7857	yes
3	1	0	3	18	0	2	1	3	0.25	204	1	0	0	0.666666667	0	0	65.66666667	2	1	no
4	4	12	15	7	4	12	3	3	0.666666667	22	1	1	0.928571429	0.5	0	0	4.25	1	0.5	no
8	4	2	9	24	8	2	7	6	0.742857143	143	1	3	0.853658537	0.428571429	1	3	16.25	4	1.5	no
9	2	0	4	19	10	1	3	6	0.729166667	159	1	1	0.529411765	0.277777778	1	1	16	3	1.1111	no
3	4	0	4	9	3	1	3	3	2	27	0	0	0.972222222	0.555555556	0	0	8	3	1	no
22	3	0	13	80	59	0	13	17	0.977443609	678	1	1	0.637931034	0.477272727	1	1	28.95454545	8	1.8182	no
11	4	2	8	38	45	2	6	6	0.775	202	1	0	0.896551724	0.285714286	0	0	17	6	1.7273	no
4	4	0	4	13	0	1	3	4	0	87	1	0	0.928571429	0.75	2	4	20.5	1	0.5	no
12	1	0	2	42	0	1	1	12	0.386363636	234	1	0	0	0.444444444	0	0	18.16666667	4	1.5833	no
5	1	0	2	7	4	2	0	0	0.5	39	1	0	0	0.7	0	0	6.2	1	0.6	no
12	5	0	10	52	60	2	9	10	0.545454545	213	1	0	0.873417722	0.277777778	3	6	16.66666667	4	1.4167	no
5	1	0	31	5	10	31	0	5	2	5	0	0	0	0.533333333	0	0	0	1	1	no
19	1	0	23	69	81	11	12	14	0.856481481	517	1	4	0	0.183333333	0	0	25.57894737	6	1.8421	no
4	2	0	1	15	6	0	1	1	1.333333333	49	1	0	0.842105263	1	1	1	11	1	0.75	no
1	4	0	1	3	0	1	0	1	2	6	0	0	1	1	0	0	5	0	0	no
14	3	0	17	48	41	1	16	11	0.769230769	384	1	2	0.74	0.261904762	1	1	25.92857143	26	3	yes
2	4	0	2	4	1	0	2	1	2	20	0	0	0.971428571	0.75	1	1	9	3	1.5	no
3	1	0	2	13	1	1	1	3	1.441176471	76	0.058823529	1	0	0.5	0	0	18.66666667	4	1.6667	no
7	3	0	9	39	1	0	9	7	0.708333333	260	1	2	0.860465116	0.285714286	2	2	35.57142857	1	0.8571	yes
7	3	3	12	26	9	3	9	4	1.041666667	106	0.375	0	0.860465116	0.428571429	0	0	13	3	1.1429	no
1	1	0	1	1	0	1	0	1	2	2	0	0	0	1	0	0	0	1	1	no
6	4	0	9	33	0	0	9	6	0.68	205	1	1	0.939759036	0.416666667	2	4	32.33333333	1	0.8333	no
11	2	0	17	15	13	15	3	11	0.75	97	1	3	0.2	0.220779221	0	0	7.272727273	1	0.7273	no
2	2	0	3	13	1	1	2	2	2	48	0	0	0.875	0.75	0	0	23	5	2.5	no
24	4	0	45	68	244	41	6	22	0.804347826	397	1	1	0.736111111	0.211180124	2	14	15.375	6	1.9583	yes
25	1	1	13	59	248	9	4	20	0.875	290	1	1	0	0.173333333	0	0	10.36	6	1.4	no
3	2	0	5	12	3	1	4	1	2	40	0	0	0.857142857	0.666666667	0	0	12.33333333	1	0.6667	no
9	1	0	5	57	34	2	3	2	1.083333333	566	0.222222222	0	0	0.303571429	0	0	60.88888889	2	0.8889	yes
3	2	0	4	6	0	1	3	3	0	30	1	0	0.818181818	0.666666667	0	0	8.666666667	2	1	no
49	4	1	31	210	844	1	30	28	0.877403846	2937	1	2	0.624	0.127314815	0	0	58.40816327	13	1.449	yes
6	5	2	8	21	15	2	6	5	2	83	0	0	0.955357143	0.416666667	1	1	12.83333333	3	1.1667	yes
7	3	0	11	28	0	2	9	7	0.25	122	1	0	0.833333333	0.285714286	1	1	16.14285714	1	0.8571	no
3	4	0	4	9	3	1	3	3	2	27	0	0	0.972222222	0.555555556	0	0	8	3	1	no
1	1	0	2	1	0	2	0	0	2	2064	0	0	0	0	0	0	2052	0	0	no
8	1	2	5	22	6	4	1	6	0.678571429	185	1	0	0	0.625	0	0	21.125	4	1.875	yes
11	6	0	6	34	39	0	6	7	0.9	195	1	1	0.944785276	0.3	4	10	16.18181818	5	1.2727	yes
8	4	0	6	26	22	0	6	6	0.571428571	95	1	0	0.928571429	0.40625	1	1	10.75	2	1	no
12	1	0	8	34	26	6	3	6	0.651515152	341	1	0	0	0.3125	0	0	26.91666667	1	0.8333	no
7	1	0	5	16	0	0	5	6	0.5	86	1	0	0	0.642857143	0	0	11	1	0.8571	no
2	3	0	3	15	1	0	3	0	2	58	0	0	0.952380952	0.666666667	1	1	28	1	0.5	no
1	1	0	26	1	0	25	1	1	2	1	0	0	0	1	0	0	0	1	1	no
14	1	0	30	96	87	8	23	10	0.884615385	905	1	2	0	0.192307692	0	0	63.5	10	1.7143	yes
21	1	2	14	47	124	10	4	18	0.7	575	0.857142857	0	0	0.325396825	0	0	26.04761905	10	2.619	no
5	3	3	6	12	2	4	2	5	0.625	48	1	0	0.902439024	0.466666667	0	0	8.2	1	0.8	no
13	2	0	8	37	60	1	8	7	0.833333333	331	1	0	0.56	0.416666667	2	3	24.07692308	4	1.3077	no
6	4	0	5	25	15	0	5	5	2	94	0	0	0.947916667	0.833333333	1	1	14.66666667	3	1.1667	no
0	1	0	4	0	0	2	2	0	2	0	0	0	0	0	0	0	0	0	0	no
6	2	0	4	34	11	0	4	5	0.6	236	0.333333333	1	0.827586207	0.666666667	1	2	37.83333333	6	1.6667	yes
5	4	0	6	17	6	2	6	5	0.75	94	1	0	0.927272727	0.6	2	2	17.4	3	1.2	no
24	4	0	14	85	180	0	14	13	0.782608696	741	1	0	0.710526316	0.326086957	2	2	29.54166667	7	1.625	yes
3	1	0	12	38	3	1	11	2	1.5	182	0	0	0	0.833333333	0	0	59.33333333	12	4.3333	no
39	1	0	21	94	461	11	11	33	0.786842105	559	1	6	0	0.153846154	0	0	13.07692308	7	1.6923	no
4	4	0	4	20	0	1	3	4	0.777777778	162	0.666666667	0	0.928571429	0.75	2	4	38.75	1	0.5	no
20	4	0	7	42	148	0	7	15	0.918660287	263	0.545454545	0	0.71641791	0.3875	2	3	11.6	6	1.4	no
1	4	0	1	2	0	0	1	1	2	4	0	0	1	1	0	0	3	0	0	no
9	1	1	63	15	14	61	2	9	0.4375	103	1	1	0	0.555555556	0	0	10.22222222	1	0.6667	no
10	5	0	6	29	0	1	5	7	0.688888889	212	1	0	0.777777778	0.3	2	5	19.7	5	1.2	no
1	1	0	0	2	0	0	0	1	2	16	0	0	0	1	0	0	3	0	0	yes
22	3	0	12	71	163	1	11	17	0.867346939	783	1	5	0.649122807	0.25170068	2	2	33.95454545	22	2.6818	yes
6	5	0	8	21	0	5	3	6	0.6	104	0.5	0	0.88372093	0.333333333	2	5	16	4	1.6667	no
10	3	0	2	20	21	0	2	9	0.6	129	1	0	0.804347826	0.4	1	1	11.4	1	0.9	no
5	3	9	18	12	10	16	2	4	2	62	0	0	0.882352941	0.533333333	1	1	11.4	5	2	no
2	4	0	2	4	1	0	2	1	2	20	0	0	0.971428571	0.75	1	1	9	3	1.5	no
7	5	0	4	18	0	1	3	5	0.708333333	126	1	0	0.848484848	0.476190476	2	5	16.42857143	5	1.2857	no
2	2	0	8	34	1	1	7	2	2	346	0	0	0.958333333	1	1	1	172	1	0.5	no
3	1	0	69	3	3	69	0	3	2	3	0	0	0	1	0	0	0	1	1	no
6	5	0	1	12	15	1	0	6	2	74	0	0	0.954545455	0.5	2	7	11.33333333	3	1.8333	no
31	3	0	29	119	277	19	15	19	0.744444444	900	1	0	0.552238806	0.207885305	1	5	27.83870968	16	2.5806	yes
24	4	0	13	103	176	1	12	18	0.808184143	1046	1	1	0.772277228	0.175	0	0	41.875	6	1.4167	yes
33	2	0	15	130	434	2	14	23	0.940848214	1220	0.928571429	2	0.507936508	0.328125	1	5	35.12121212	26	2.5152	no
5	3	0	4	15	4	0	4	5	0.75	90	1	0	0.902439024	0.533333333	0	0	16.4	1	0.8	no
3	1	0	11	28	3	1	10	2	1.5	111	0	0	0	0.833333333	0	0	35.66666667	7	2.6667	no
2	2	0	2	15	1	0	2	2	2	73	0	0	0.875	0.75	0	0	35.5	6	3	no
1	5	0	1	3	0	0	1	1	2	7	0	0	1	1	0	0	6	0	0	no
13	3	4	12	42	54	5	7	8	0.791666667	233	1	1	0.714285714	0.261538462	1	3	16.61538462	6	2	yes
4	4	0	6	29	6	0	6	1	1.166666667	164	0.5	0	0.942307692	1	3	5	39.5	7	2.5	no
4	1	1	2	7	4	2	0	3	0.666666667	502	0.5	0	0	0.555555556	0	0	124	4	1.25	no
13	1	2	12	37	56	4	10	4	0.770833333	269	1	2	0	0.205128205	0	0	19.38461538	7	1.3846	no
4	4	0	3	11	0	0	3	4	0	84	1	0	0.945945946	0.4375	0	0	19.75	12	3.25	no
21	4	0	15	72	54	1	14	16	0.835	457	0.9	2	0.804123711	0.194444444	2	2	20.28571429	3	1	yes
3	1	0	5	3	3	4	2	3	1.5	8	0	0	0	0.666666667	0	0	0	1	1	no
3	4	0	3	19	3	0	3	1	2	83	0	0	0.956521739	0.666666667	1	1	26.66666667	4	2	no
77	4	1	29	123	2700	14	17	68	0.977951636	1021	1	6	0.506493506	0.20593692	1	1	11.77922078	14	1.7532	yes
1	1	0	4	1	0	4	0	1	2	1	0	0	0	1	0	0	0	1	1	no
4	1	0	5	10	0	1	4	4	0.333333333	36	1	0	0	0.4375	0	0	7.75	1	0.75	no
6	4	0	3	20	15	0	3	5	2	106	0	0	0.936708861	0.555555556	1	2	16.66666667	4	1.3333	no
17	2	2	9	51	28	5	4	12	0.546875	344	1	2	0.792207792	0.294117647	2	4	18.76470588	5	2.1176	yes
4	2	0	5	9	0	5	1	4	0.333333333	27	1	0	0.666666667	0.625	1	1	5.5	1	0.75	no
11	4	0	8	45	15	1	7	11	0.566666667	279	0.666666667	2	0.85483871	0.327272727	3	6	24.09090909	10	2.5455	yes
13	2	0	8	49	54	1	7	7	0.84375	450	1	0	0.727272727	0.346153846	2	6	33	6	1.3077	yes
24	1	0	24	24	276	4	20	24	2	24	0	0	0	0.089285714	0	0	0	1	1	no
5	2	0	7	69	8	1	7	2	1	379	1	0	0.857142857	0.416666667	0	0	74.4	12	3.2	yes
15	1	0	3	29	55	3	0	15	0.696428571	161	1	1	0	0.293333333	1	1	9.466666667	3	1.3333	no
5	1	0	9	13	0	8	1	5	0	69	1	0	0	0.533333333	0	0	12.6	3	1.2	no
3	1	0	2	21	1	0	2	2	0.5	120	1	0	0	0.666666667	0	0	38.33333333	6	3	no
5	3	0	7	26	6	2	5	5	1.05	193	1	0	0.882352941	0.533333333	0	0	36.6	5	1.6	yes
7	4	0	3	26	9	1	2	7	0.916666667	210	0.666666667	0	0.928571429	0.642857143	2	2	28.14285714	13	3.4286	yes
14	1	0	10	53	0	8	8	14	0.423076923	419	1	0	0	0.285714286	0	0	28.78571429	7	3.6429	no
26	4	0	7	50	271	0	7	20	0.955789474	392	0.473684211	0	0.657534247	0.384615385	2	3	13.34615385	9	1.5	no
44	4	0	28	137	774	4	26	31	0.923341947	1254	0.962962963	9	0.65	0.127906977	4	6	26.88636364	5	1.2045	yes
5	1	0	7	5	10	6	1	5	2	5	0	0	0	0.4	0	0	0	1	1	no
26	4	0	12	109	233	1	12	20	0.892	881	1	1	0.709302326	0.157051282	2	2	32.11538462	4	1.0769	yes
17	4	0	7	39	100	0	7	14	0.9375	241	0.461538462	0	0.75	0.382352941	2	3	12.41176471	7	1.4118	no
58	1	0	142	158	1627	134	12	56	0.949874687	1752	0.642857143	1	0	0.160233918	0	0	28.96551724	17	2.6379	yes
23	1	0	4	56	107	3	2	18	0.636363636	689	1	2	0	0.260869565	0	0	28.73913043	7	2.1304	yes
11	3	0	4	29	17	0	4	8	0.771428571	224	1	1	0.804347826	0.4	1	1	18.72727273	3	1	no
8	1	0	6	24	0	1	5	6	0.523809524	133	1	0	0	0.325	0	0	15.25	6	2	no
5	2	0	8	16	8	1	7	1	0.875	77	0.5	0	0.571428571	0.4375	1	2	14	2	0.8	no
4	3	0	5	7	0	3	2	4	0.833333333	33	0.5	0	0.909090909	0.583333333	0	0	6.75	2	1	yes
6	1	0	2	11	3	1	1	6	0.6	51	1	0	0	0.666666667	0	0	7.166666667	1	0.8333	no
7	1	0	4	41	15	1	3	6	0.833333333	388	0.333333333	0	0	0.2	0	0	54	3	1.2857	yes
10	5	0	5	30	0	1	4	6	0.688888889	328	1	1	0.777777778	0.375	2	5	30.8	12	2.3	no
4	2	0	3	26	0	0	3	1	1	115	1	0	0.727272727	0.625	2	3	27	1	0.75	no
17	3	0	18	53	86	4	18	14	0.892045455	348	1	2	0.698113208	0.155080214	1	1	18.82352941	8	2.2353	yes
13	5	0	9	34	68	6	4	12	0.75	199	1	0	0.837837838	0.292307692	2	8	14.15384615	5	2.1538	no
3	2	0	1	17	0	0	1	1	0.96875	251	1	0	0.888888889	0.5	1	3	77.33333333	11	5.3333	no
3	1	0	1	7	0	1	0	3	0	58	1	0	0	0.666666667	0	0	17.66666667	4	1.6667	no
6	2	0	9	16	11	1	8	5	0.95	195	0.583333333	11	0.727272727	0.4	1	1	29.5	3	1	no
13	3	13	24	45	46	13	11	9	1.020833333	189	0.3	0	0.770833333	0.375	0	0	12	3	1	no
13	4	0	7	37	66	0	7	9	0.875	184	0.5	0	0.8	0.512820513	2	3	12.84615385	4	1.3846	no
8	3	0	7	25	12	0	7	8	0.880952381	133	1	2	0.840909091	0.270833333	1	1	14.875	3	1.625	no
29	3	0	25	109	268	1	25	20	0.851190476	879	1	6	0.578125	0.125	1	1	28.68965517	29	3	yes
3	1	0	6	17	0	1	5	2	1.142857143	156	1	1	0	0.583333333	0	0	46.33333333	9	4.3333	no
4	4	0	4	7	0	0	4	3	0	34	1	0	0.918918919	0.5	1	1	7.25	2	1	no
20	1	0	5	21	130	3	2	20	0.852631579	125	1	0	0	0.36	0	0	5	4	1.05	no
16	1	0	29	40	72	27	2	11	0.929166667	463	0.5625	1	0	0.177777778	0	0	26.9375	5	1.9375	no
1	1	0	0	2	0	0	0	1	2	15	0	0	0	1	0	0	3	0	0	no
13	3	2	9	36	62	2	7	8	0.638888889	202	1	1	0.755102041	0.307692308	0	0	14.30769231	5	1.5385	yes
1	1	0	7	1	0	4	3	1	2	1	0	0	0	1	0	0	0	1	1	no
8	1	0	1	14	28	1	0	8	2	271	0	0	0	0.45	0	0	32.875	7	2.875	no
0	1	0	1	0	0	1	0	0	2	7	0	0	0	0	0	0	0	0	0	no
5	1	0	6	10	0	2	4	4	0.9	74	0.6	3	0	0.583333333	0	0	12.8	5	1.2	no
12	3	0	13	32	0	6	7	10	0.454545455	192	1	0	0.75	0.238095238	1	1	14.83333333	4	1.6667	no
25	1	0	15	108	244	0	15	15	0.81547619	712	1	4	0	0.178030303	0	0	26.92	8	1.48	yes
3	5	0	3	7	0	3	0	3	0	27	1	0	0.928571429	0.666666667	0	0	7.666666667	1	0.3333	no
2	4	0	2	9	1	0	2	2	2	22	0	0	0.985507246	1	1	1	10	1	0.5	no
11	1	0	8	75	53	7	1	9	0.825	968	0.5	0	0	0.183333333	0	0	86.27272727	17	3.1818	yes
3	3	0	2	11	3	1	1	3	2	25	0	0	0.8	0.666666667	2	2	7.333333333	1	0.6667	no
9	4	0	5	20	28	0	5	9	0.78125	156	1	0	0.86440678	0.481481481	2	2	15.88888889	1	0.8889	no
26	6	0	5	42	233	0	5	19	0.8	269	1	0	0.857142857	0.269230769	1	7	9.115384615	3	1.3846	no
7	3	0	7	28	0	0	7	6	0.666666667	191	1	1	0.860465116	0.314285714	0	0	25.71428571	2	1	no
1	1	0	4	1	0	3	1	1	2	1	0	0	0	1	0	0	0	1	1	no
5	1	0	3	6	6	3	0	5	0.75	24	1	0	0	0.7	0	0	3.4	1	0.8	no
6	3	0	5	27	3	1	5	4	0.4	135	1	0	0.880952381	0.5	0	0	21.16666667	2	1	no
5	3	0	5	16	0	1	5	5	0.5	82	1	2	0.902439024	1	1	1	15	3	1.2	no
8	3	0	13	57	4	0	13	7	0.909090909	377	1	1	0.840909091	0.5	1	1	44.75	7	1.875	no
7	1	0	2	7	21	2	0	7	2	7	0	0	0	0.642857143	0	0	0	1	1	no
21	6	1	10	42	126	2	8	15	0.7875	274	1	0	0.871428571	0.178571429	5	19	11.66666667	4	1.381	no
28	2	0	12	97	302	1	11	16	0.962962963	1230	1	0	0.542372881	0.272321429	2	8	41.78571429	20	2.2857	no
0	1	0	1	0	0	1	0	0	2	25	0	0	0	0	0	0	0	0	0	no
3	2	0	5	12	3	1	4	2	2	44	0	0	0.92	1	1	1	13.66666667	1	0.6667	no
3	4	0	4	10	0	0	4	3	0	55	0	0	0.962264151	0.666666667	1	1	17	1	0.6667	no
14	3	0	10	90	63	1	10	9	0.923076923	615	1	0	0.74	0.222222222	1	1	42.14285714	3	1.2857	no
4	2	0	4	15	0	1	3	4	0.666666667	105	1	0	0.75	0.5	0	0	24.5	1	0.75	no
6	3	0	5	21	3	0	5	5	0.75	104	1	1	0.902439024	0.533333333	1	1	15.66666667	1	0.6667	no
1	1	0	3	1	0	2	1	1	2	1	0	0	0	1	0	0	0	1	1	no
2	1	0	6	30	0	0	6	0	0	182	1	2	0	0.6	0	0	88.5	9	4.5	no
7	1	7	14	24	11	10	12	7	1.083333333	124	0.214285714	0	0	0.357142857	0	0	14.71428571	1	0.8571	no
4	2	0	2	12	0	1	1	3	0.222222222	68	1	1	0.625	0.5	1	1	15.25	1	0.75	no
8	2	0	6	15	6	0	6	8	0.742857143	122	1	1	0.5625	0.4375	0	0	13.625	2	1.125	no
10	3	0	5	45	21	1	5	7	0.740740741	359	1	0	0.804347826	0.45	0	0	34.3	2	1.1	no
4	1	0	5	4	6	3	3	4	2	4	0	0	0	0.625	0	0	0	1	1	no
6	1	0	1	8	0	0	1	6	0	43	1	1	0	0.666666667	0	0	6	1	0.8333	no
13	1	0	7	40	58	0	7	11	0.833333333	292	1	0	0	0.32967033	0	0	20.92307692	10	1.8462	no
6	1	0	4	15	3	1	3	5	0.75	70	1	1	0	0.533333333	0	0	10	1	0.6667	no
20	4	0	7	39	148	0	7	16	0.923076923	285	0.538461538	0	0.71641791	0.375	2	2	12.6	5	1.3	no
2	2	0	1	6	1	0	1	1	2	20	0	0	0.875	0.75	1	1	9	1	0.5	no
18	1	0	10	47	145	8	2	15	0.794117647	1004	1	2	0	0.18487395	0	0	54.66666667	47	6.7778	yes
31	3	0	16	79	365	4	14	29	0.905555556	466	1	3	0.560606061	0.20952381	0	0	13.64516129	4	1.2581	no
2	4	0	3	5	1	0	3	2	2	12	0	0	0.977777778	0.75	0	0	5	1	0.5	no
12	2	0	7	37	44	0	7	9	0.803030303	231	1	2	0.45	0.291666667	0	0	17.75	5	1.6667	no
8	3	0	5	30	8	0	5	7	0.714285714	214	1	1	0.840909091	0.5	2	2	25.25	6	1.75	no
3	4	0	3	20	3	0	3	1	2	82	0	0	0.956521739	0.5	1	1	26.33333333	6	2.3333	no
14	1	0	4	43	81	1	3	11	0.857142857	230	0.857142857	0	0	0.285714286	0	0	14.92857143	5	1.5714	no
11	2	1	8	27	21	2	7	9	0.733333333	94	1	1	0.608695652	0.4	2	3	7.272727273	1	0.8182	no
3	3	2	8	6	1	7	1	3	0.5	25	1	0	0.882352941	0.833333333	1	1	7	3	1.3333	no
9	4	0	10	64	22	1	9	1	2	791	0	0	0.909090909	0.703703704	4	9	86.88888889	23	4.8889	yes
6	1	0	3	11	1	1	2	6	0.7	74	1	0	0	0.555555556	0	0	10.66666667	1	0.8333	no
5	2	2	9	10	6	7	2	4	0.9	185	0.4	6	0.8	0.5	1	1	34	5	1.2	no
4	1	0	13	14	6	0	13	4	1	56	1	1	0	0.375	0	0	12.75	1	0.75	no
35	1	0	32	120	417	20	28	24	0.927893738	2098	0.387096774	0	0	0.290441176	0	0	58.05714286	19	2.5143	yes
1	1	0	3	1	0	2	1	1	2	1	0	0	0	1	0	0	0	1	1	no
15	4	0	13	87	69	0	13	10	0.826530612	498	1	0	0.847826087	0.233333333	3	5	31.73333333	7	1.4667	yes
7	2	0	4	21	3	2	4	7	0.666666667	108	1	0	0.5	0.428571429	1	1	13.71428571	2	1	no
12	1	0	4	41	0	3	1	3	0.76969697	381	1	0	0	0.818181818	0	0	29.5	3	1.6667	yes
1	1	0	2	1	0	2	0	1	2	1	0	0	0	1	0	0	0	1	1	no
13	4	0	6	72	22	0	6	8	0.898809524	623	0.571428571	2	0.876404494	0.273809524	1	2	45.84615385	1	0.8462	yes
41	2	0	6	60	402	3	3	8	0.889166667	4541	0.933333333	2	0.11627907	0.191666667	1	1	109.0243902	47	5.5854	yes
13	1	0	27	23	68	25	2	12	0.929166667	400	0.4	0	0	0.708333333	0	0	28.23076923	50	4.5385	yes
16	1	0	13	31	76	5	8	13	0.791666667	165	1	2	0	0.1953125	0	0	8.8125	4	1.3125	no
12	3	0	6	30	30	0	6	8	0.781818182	282	1	1	0.770833333	0.472222222	1	1	22.08333333	6	2.0833	no
4	1	0	4	5	0	3	1	4	0.333333333	24	1	0	0	0.875	0	0	4.75	1	0.75	no
21	4	0	15	76	152	5	14	16	0.833333333	573	0.888888889	2	0.672131148	0.178571429	1	1	25.85714286	23	3.1905	yes
9	3	0	5	18	14	1	4	8	0.8125	90	1	1	0.840909091	0.40625	0	0	8.333333333	1	0.7778	yes
14	3	0	7	46	27	0	7	8	0.837606838	372	0.666666667	0	0.74	0.214285714	1	1	24.92857143	5	1.8571	no
0	1	0	1	0	0	1	0	0	2	26	0	0	0	0	0	0	0	0	0	no
7	2	0	3	30	9	0	3	5	1.0625	278	0.375	0	0.642857143	0.555555556	0	0	36.42857143	3	1	no
6	3	0	4	17	0	0	4	6	0.64	131	1	0	0.880952381	0.555555556	2	2	20	1	0.8333	no
7	5	0	4	17	0	1	3	5	0.777777778	107	1	0	0.848484848	0.476190476	2	5	13.85714286	5	1.2857	no
1	5	0	1	2	0	0	1	1	2	4	0	0	1	1	0	0	3	0	0	no
18	1	4	14	42	113	7	7	12	0.890756303	356	0.857142857	0	0	0.268907563	0	0	18.38888889	11	1.7778	yes
12	1	0	19	33	66	13	7	10	1.045454545	261	0	0	0	0.259259259	0	0	20.58333333	8	1.9167	no
4	4	1	11	20	0	2	9	2	0	75	1	1	0.933333333	0.4375	2	5	17.5	3	1.5	yes
8	4	0	5	39	4	0	5	7	0.714285714	274	1	0	0.917647059	0.46875	4	4	32.5	5	1.375	no
22	3	0	14	62	133	10	5	17	0.571428571	625	1	0	0.588235294	0.266233766	2	3	27.22727273	9	2.8182	no
4	1	1	8	10	0	6	2	4	0	51	1	0	0	0.625	0	0	11.5	1	0.75	no
15	2	0	18	66	77	9	13	2	0.87755102	315	1	3	0.566666667	0.222222222	1	1	19.53333333	2	0.9333	no
16	3	1	18	80	86	1	17	11	0.878787879	631	0.909090909	3	0.725490196	0.188888889	2	2	37.75	4	1.1875	yes
28	4	5	23	45	348	5	23	28	0.037037037	204	1	0	0.564516129	0.079192547	0	0	6.25	4	1.2143	yes
1	1	0	5	1	0	4	2	1	2	1	0	0	0	1	0	0	0	1	1	no
7	4	0	13	26	0	6	7	7	0.458333333	198	1	2	0.853658537	0.392857143	1	3	26.71428571	5	2.5714	no
3	2	0	3	10	0	2	1	3	0	44	1	0	0.75	0.555555556	1	1	13.33333333	4	1.6667	no
4	3	0	6	15	2	0	6	4	0.888888889	85	1	0	0.833333333	0.5	0	0	19.5	6	2	yes
31	1	0	5	70	407	2	3	13	0.904761905	615	0.904761905	2	0	0.316129032	0	0	18.16129032	11	1.4516	no
3	3	0	2	11	3	1	1	3	2	25	0	0	0.8	0.666666667	2	2	7.333333333	1	0.6667	no
4	2	0	4	13	0	1	3	4	0.333333333	85	1	0	0.75	0.5	0	0	19.75	1	0.75	no
4	5	0	5	7	0	3	2	4	0	29	1	0	0.954545455	0.625	0	0	6	1	0.25	no
28	1	0	34	63	200	29	7	24	0.805555556	528	1	2	0	0.219387755	0	0	17.57142857	8	1.8571	yes
6	1	0	3	11	0	0	3	6	0.5	56	1	0	0	0.375	0	0	8	3	1.1667	no
5	1	0	3	9	0	1	2	5	0.666666667	64	1	0	0	0.533333333	0	0	11.2	1	0.8	no
3	1	0	7	3	3	2	5	3	2	3	0	0	0	0.476190476	0	0	0	1	1	no
10	1	28	67	14	35	66	2	10	0.740740741	75	1	2	0	0.32	0	0	6.2	3	1.1	no
8	5	0	5	26	0	1	4	5	0.571428571	172	1	0	0.823529412	0.375	2	5	20.125	4	1.125	no
23	6	0	4	42	185	0	4	15	0.811688312	249	0.857142857	0	0.872093023	0.211180124	1	7	9.52173913	3	1.3913	no
1	1	0	9	1	0	8	1	1	2	1	0	0	0	1	0	0	0	1	1	no
0	1	0	3	0	0	1	2	0	2	0	0	0	0	0	0	0	0	0	0	no
8	2	1	8	15	20	5	3	7	0.914285714	136	0.4	4	0.615384615	0.476190476	1	1	15.375	7	1.5	no
5	4	0	5	21	10	0	5	4	2	71	0	0	0.957894737	0.533333333	1	1	13.2	2	1	no
21	1	0	2	36	38	2	0	17	0.631818182	620	0.818181818	0	0	0.293650794	0	0	28	3	0.8571	yes
4	6	0	8	13	6	6	2	4	2	44	0	0	0.96969697	0.625	2	3	10	2	1	no
3	2	0	3	31	3	0	3	1	2	202	0	0	0.882352941	0.666666667	1	2	66.33333333	14	5	no
14	4	0	25	59	67	3	25	8	0.8	304	1	5	0.866666667	0.261538462	1	2	20.35714286	4	1.2857	yes
31	5	0	7	51	381	0	7	20	0.919047619	376	1	0	0.743589744	0.241935484	2	4	10.67741935	4	1.5161	no
3	5	0	10	12	1	6	4	3	2	76	0	0	0.953488372	0.666666667	1	1	24.33333333	4	1.6667	no
3	1	0	1	5	0	1	0	3	0	45	1	0	0	0.666666667	0	0	13.33333333	2	1	no
11	5	0	8	49	21	2	6	9	0.55	265	1	0	0.896103896	0.363636364	2	4	22.72727273	7	1.7273	no
7	4	0	4	14	15	1	4	5	0.833333333	56	0.666666667	0	0.894736842	0.476190476	1	1	6.571428571	1	0.8571	no
1	1	0	4	1	0	3	1	1	2	1	0	0	0	1	0	0	0	1	1	no
45	3	2	25	157	744	4	22	27	0.902097902	1828	0.846153846	2	0.4625	0.13986014	1	1	39.04444444	19	2.2444	yes
3	1	1	1	6	1	1	0	2	0	22	1	0	0	0.666666667	0	0	6	1	0.6667	no
6	3	0	3	32	0	0	3	5	0.6	1254	1	0	0.880952381	0.555555556	1	1	207.3333333	2	1	no
5	2	2	3	8	8	2	1	3	0.958333333	101	0.166666667	5	0.8	0.625	1	1	18	1	0.4	no
18	3	0	6	55	79	0	6	15	0.890756303	322	0.857142857	3	0.698113208	0.268907563	1	1	16.11111111	3	1	no
2	4	0	2	4	1	0	2	1	2	12	0	0	0.971428571	0.75	1	1	5	1	0.5	no
24	3	0	21	96	246	9	13	20	0.722826087	610	0.875	1	0.566037736	0.154166667	1	1	24.08333333	14	2.5417	no
9	3	0	7	20	12	5	6	9	0.75	75	1	0	0.822222222	0.259259259	0	0	7	1	0.8889	no
7	1	0	5	19	21	2	3	7	2	105	0	0	0	0.2	1	1	14	8	2.4286	yes
120	1	0	365	288	6692	352	30	103	0.97547127	2384	0.594594595	5	0	0.090084034	0	0	18.55833333	6	1.4167	yes
7	1	0	2	24	19	1	1	3	0.666666667	373	0	0	0	0.416666667	0	0	52.14285714	6	2	no
30	4	0	10	100	271	4	10	16	0.891246684	788	1	3	0.735849057	0.216748768	2	2	24.83333333	3	1.1667	yes
11	4	0	7	33	37	0	7	8	0.9	178	0.428571429	0	0.827586207	0.386363636	2	3	14.54545455	4	1.3636	no
10	1	0	3	13	31	1	2	10	0.703703704	76	1	1	0	0.375	0	0	6.3	2	1.1	yes
17	4	0	3	58	108	0	3	9	0.95625	345	0.4	1	0.8	0.254901961	2	6	18.70588235	4	1.5882	no
34	3	0	112	112	461	101	13	28	0.803030303	1021	0.5	3	0.491803279	0.127705628	2	6	28.91176471	7	2.2353	yes
22	4	0	7	45	183	0	7	18	0.949579832	307	0.470588235	0	0.695652174	0.386363636	2	3	12.18181818	11	1.5455	no
8	3	0	10	15	0	6	4	5	0.595238095	110	0.833333333	2	0.833333333	0.571428571	0	0	12	2	1.375	no
9	1	0	5	24	4	5	0	3	0.416666667	156	1	0	0	0.3125	0	0	16	6	1.8889	no
11	3	0	9	38	29	0	9	9	0.888888889	260	0.666666667	3	0.804347826	0.228571429	3	3	21.81818182	2	1	no
2	2	0	8	26	1	1	7	2	2	149	0	0	0.958333333	1	0	0	73.5	1	0.5	no
6	2	0	7	31	3	1	7	5	0.7	123	0.5	1	0.6	0.55	0	0	19.16666667	2	0.8333	no
20	1	0	5	54	138	1	4	13	0.789473684	703	0.421052632	6	0	0.177631579	0	0	33.2	11	2.3	no
8	3	0	5	25	16	1	5	7	0.761904762	152	1	0	0.840909091	0.75	0	0	17.625	3	1.375	no
16	4	0	7	38	84	0	7	14	0.943589744	234	0.461538462	0	0.761904762	0.375	2	3	12.8125	6	1.3125	no
27	4	0	13	118	265	0	13	12	0.895604396	1542	1	3	0.75	0.177777778	1	1	55.59259259	10	2.963	yes
15	3	15	27	41	57	17	11	13	0.818181818	312	1	0	0.725490196	0.45	0	0	19.06666667	4	1.1333	no
15	3	0	3	39	41	1	2	14	0.704081633	469	0.785714286	1	0.454545455	0.311111111	1	2	29.33333333	1	0.8	yes
12	3	0	15	47	44	9	8	6	0.781818182	240	0.4	1	0.75	0.254545455	1	3	18.58333333	6	2.1667	no
9	2	1	6	50	24	2	4	5	0.85	404	1	0	0.6875	0.458333333	1	3	43.33333333	2	0.6667	yes
5	1	0	11	5	10	7	4	5	2	5	0	0	0	0.5	0	0	0	1	1	no
8	6	0	7	31	16	0	7	4	0.80952381	147	1	1	0.9625	0.357142857	3	9	17	2	0.875	yes
2	1	0	6	2	1	6	0	2	2	2	0	0	0	0.75	0	0	0	1	1	no
48	4	0	25	112	962	8	19	44	0.965045593	837	0.678571429	4	0.629032258	0.155319149	3	3	15.85416667	7	1.375	yes
4	1	1	8	26	6	4	4	2	2	152	0	0	0	0.75	0	0	37	7	2.25	no
7	1	0	4	24	0	0	4	6	0.566666667	186	1	1	0	0.619047619	0	0	24.85714286	6	2.2857	yes
1	5	0	1	4	0	0	1	1	2	11	0	0	1	1	0	0	9	0	0	no
1	1	0	36	1	0	35	1	1	2	1	0	0	0	1	0	0	0	1	1	no
4	6	0	4	16	0	0	4	3	0.333333333	52	1	0	0.973913043	0.75	2	2	11.75	2	1	no
5	4	0	1	9	10	1	0	3	0.75	81	1	0	0.924528302	0.44	2	2	15	5	2	no
1	1	0	3	1	0	2	2	1	2	1	0	0	0	1	0	0	0	1	1	no
1	1	0	4	1	0	2	2	1	2	1	0	0	0	1	0	0	0	1	1	no
4	1	0	6	4	6	3	4	4	2	4	0	0	0	0.625	0	0	0	1	1	no
3	1	0	1	23	1	0	1	3	0.666666667	121	0.666666667	0	0	0.666666667	0	0	38.33333333	5	1.6667	no
2	3	0	3	7	1	0	3	2	2	25	0	0	0.96969697	1	0	0	11.5	1	0.5	no
4	1	0	2	7	6	1	1	4	2	20	0	0	0	0.875	0	0	4	1	0.75	no
3	1	0	4	19	1	0	4	2	0.5	89	1	0	0	0.5	0	0	28.33333333	1	0.3333	no
2	1	0	1	11	0	1	0	1	0	47	1	0	0	0.833333333	0	0	22	3	1.5	no
8	3	0	11	33	4	0	11	6	0.771428571	167	1	4	0.810810811	0.25	1	3	19.25	5	2	no
3	3	0	2	11	3	1	1	3	2	25	0	0	0.8	0.666666667	2	2	7.333333333	1	0.6667	no
3	1	0	38	3	3	38	0	3	2	3	0	0	0	1	0	0	0	1	1	no
5	4	0	6	17	0	1	6	5	0.55	134	0	0	0.927272727	0.533333333	1	1	24.8	1	0.8	no
2	4	0	2	4	1	2	0	2	2	9	0	0	1	0.75	0	0	3.5	0	0	no
14	3	0	9	52	15	1	8	10	0.730769231	468	0	1	0.74	0.214285714	2	2	31.85714286	2	1.0714	no
3	2	0	1	5	3	0	1	3	2	12	0	0	0.954545455	0.555555556	1	12	3	1	0.6667	no
9	1	0	17	39	10	6	11	8	0.875	353	0.25	1	0	0.277777778	0	0	37.33333333	3	1.1111	yes
1	3	0	6	2	0	6	0	1	2	5	0	0	1	1	0	0	4	0	0	no
9	1	0	17	23	0	14	3	8	0.5	141	1	1	0	0.288888889	0	0	14.11111111	4	1.3333	no
6	2	0	4	12	0	4	0	6	0	70	1	0	0.5	0.458333333	1	1	10.33333333	1	0.8333	no
2	1	0	20	2	1	18	2	2	2	2	0	0	0	1	0	0	0	1	1	no
22	4	0	8	46	189	0	8	16	0.919413919	333	0.538461538	0	0.695652174	0.397727273	2	3	13.54545455	8	1.5455	no
4	2	0	7	18	6	1	6	3	2	119	0	0	0.625	0.5	0	0	28.75	1	0.75	no
7	5	0	3	8	15	2	1	4	0.833333333	34	1	0	0.93814433	0.476190476	0	0	3.428571429	1	0.8571	no
2	1	0	2	3	0	2	0	1	0	12	1	0	0	0.75	0	0	4.5	1	0.5	no
17	4	0	8	41	104	3	6	14	0.8125	185	1	0	0.791044776	0.328125	2	10	9.764705882	4	1.2941	no
19	4	0	19	41	23	5	17	19	0.688888889	319	1	1	0.604651163	0.119298246	2	4	15.52631579	6	1.2105	no
12	1	0	2	21	42	2	1	4	0.654545455	146	0.8	0	0	0.263888889	0	0	10.75	1	0.8333	no
31	3	0	15	109	365	0	15	27	0.888095238	778	1	2	0.552238806	0.114919355	1	3	23.64516129	22	2.2903	yes
15	2	0	6	43	95	1	5	15	0.946428571	202	0.75	1	0.813333333	0.266666667	1	1	12.2	2	1.0667	no
1	1	0	2	1	0	2	0	1	2	1	0	0	0	1	0	0	0	1	1	no
28	3	0	18	132	130	3	15	19	0.846560847	1139	0.928571429	2	0.596774194	0.151515152	3	5	39.17857143	6	1.6786	yes
6	1	0	3	14	0	2	1	6	0	58	1	0	0	0.533333333	0	0	8.5	1	0.6667	no
3	1	0	3	3	3	2	1	3	2	3	0	0	0	0.666666667	0	0	0	1	1	no
11	1	0	4	36	51	4	0	8	1.01	314	0.6	0	0	0.22	0	0	26.63636364	4	1.3636	yes
25	3	1	35	39	0	9	26	25	0	189	1	0	0.555555556	0.08	1	1	6.52	1	0.96	no
1	3	0	1	2	0	1	0	1	2	5	0	0	1	1	0	0	4	0	0	no
1	1	0	4	1	0	3	2	1	2	1	0	0	0	1	0	0	0	1	1	no
2	2	0	6	20	1	1	5	2	2	80	1	0	0.75	0.75	1	1	38.5	1	0.5	no
7	3	0	3	16	13	0	3	6	0.75	55	0.5	0	0.8	0.833333333	0	0	6.571428571	2	0.8571	no
4	2	0	6	14	0	1	6	3	0	96	1	1	0.916666667	0.5	1	3	22.75	5	1.75	no
10	1	0	5	18	21	5	0	8	0.728395062	182	1	0	0	0.34	0	0	16.3	7	1.5	yes
3	4	0	4	10	0	0	4	3	0	55	0	0	0.962264151	0.666666667	1	1	17	1	0.6667	no
7	4	0	6	28	21	0	6	6	2	92	0	0	0.93814433	0.428571429	1	1	12.14285714	2	1	no
1	1	0	4	1	0	3	1	1	2	1	0	0	0	1	0	0	0	1	1	no
26	3	1	8	60	225	1	7	20	0.872727273	526	1	2	0.606557377	0.24	0	0	18.80769231	10	1.3077	yes
32	3	2	16	97	362	2	14	32	0.941935484	941	0.76	3	0.544117647	0.201388889	3	3	27.625	45	2.625	yes
33	1	0	70	121	440	54	22	25	0.860119048	1095	0.80952381	7	0	0.110576923	0	0	31.54545455	11	1.9697	no
29	3	1	18	96	294	2	17	16	0.897619048	796	0.933333333	4	0.578125	0.162698413	2	2	25.93103448	5	1.3793	no
7	5	0	6	31	0	0	6	6	0.25	163	1	0	0.947916667	0.285714286	3	10	22	5	1.4286	no
2	3	0	2	3	1	2	0	2	2	7	0	0	0.909090909	0.75	1	1	2.5	1	0.5	no
11	4	0	6	35	9	0	6	8	0.7	217	1	2	0.886363636	0.363636364	2	2	18.36363636	3	1.4545	no
16	1	0	12	75	50	0	12	12	0.937037037	682	1	1	0	0.288888889	0	0	40.5	9	2.875	yes
0	1	0	2	0	0	2	0	0	2	22	0	0	0	0	0	0	0	0	0	no
2	3	0	1	5	1	0	1	2	2	17	0	0	1	1	0	0	7.5	0	0	no
15	1	4	12	53	71	5	8	5	0.976190476	390	0.333333333	2	0	0.228571429	0	0	24.4	18	2.3333	yes
4	3	0	4	10	2	0	4	4	0.666666667	48	1	0	0.925	0.5	0	0	10.5	1	0.75	no
9	4	0	7	37	10	1	7	6	0.9296875	323	1	1	0.86440678	0.277777778	0	0	33.11111111	4	1.4444	no
11	4	0	8	38	55	0	8	10	2	122	0	0	0.900990099	0.303030303	1	1	10.09090909	2	1	no
6	1	0	5	26	15	1	4	0	2	211	0	0	0	0.4	0	0	34.16666667	3	1.3333	no
2	3	0	7	17	1	1	6	1	2	108	0	0	0.987179487	0.625	1	3	53	8	4	no
9	5	0	4	28	12	0	4	8	0.5	217	1	0	0.8	0.481481481	2	5	22.66666667	1	0.7778	no
5	3	0	7	31	4	0	7	4	0.75	178	1	1	0.925	0.5	2	2	34	11	2.6	no
13	4	0	4	22	56	0	4	12	0.946969697	298	1	0	0.822580645	0.472222222	2	2	21.07692308	4	1.0769	no
2	4	0	1	5	1	0	1	2	2	10	0	0	0.985507246	0.75	1	1	4	1	0.5	no
46	4	0	39	135	17	2	37	40	0.883760684	1100	1	3	0.639344262	0.074666667	3	5	22.63043478	16	1.6739	yes
8	2	1	4	18	2	1	3	7	0.69047619	194	1	0	0.5625	0.35	0	0	22.5	4	1.5	no
8	3	0	8	32	0	1	8	8	0.775510204	190	0.857142857	1	0.840909091	0.8125	1	1	21.875	3	1.25	no
38	3	4	16	68	601	4	12	13	0.92845787	534	1	1	0.5	0.289473684	0	0	12.60526316	5	1.3684	no
7	1	0	5	12	11	1	4	7	0.666666667	72	1	0	0	0.571428571	0	0	8.857142857	5	1.4286	no
1	5	0	1	8	0	0	1	1	2	18	0	0	1	1	0	0	17	0	0	no
2	1	0	6	2	1	4	2	2	2	2	0	0	0	1	0	0	0	1	1	no
34	3	0	9	106	435	0	9	15	0.933014354	1020	0.947368421	3	0.536231884	0.188552189	2	2	28.44117647	46	3.0588	yes
5	5	0	2	9	10	0	2	2	2	24	0	0	0.961538462	0.4	1	2	3.8	1	0.6	no
23	1	0	17	126	161	2	17	5	0.770833333	2117	0.791666667	0	0	0.148760331	0	0	90	53	4.5217	yes
10	5	0	7	32	0	1	6	7	0.688888889	221	1	0	0.777777778	0.3	2	5	20.6	5	1.2	no
63	3	0	36	267	1715	4	35	36	0.922939068	2328	0.861111111	9	0.37755102	0.091642229	2	4	35.38095238	21	2.0794	yes
6	4	5	64	17	15	59	5	5	2	67	0	0	0.956043956	0.583333333	3	4	10.16666667	2	1.1667	no
4	1	0	6	18	0	0	6	4	0.333333333	100	1	1	0	0.5	0	0	23.5	3	1.25	no
5	3	0	4	18	0	0	4	5	0.5	148	1	0	0.888888889	0.8	0	0	28	1	0.8	no
60	3	0	35	178	1304	10	25	43	0.891326022	1152	1	5	0.389473684	0.098245614	1	4	17.91666667	5	1.3167	yes
10	1	0	5	10	45	4	1	10	2	10	0	0	0	0.36	0	0	0	1	1	no
4	4	0	3	14	6	0	3	3	2	68	0	0	0.961038961	0.5	1	2	16	2	1	no
4	3	0	3	7	0	0	3	4	0	26	1	0	0.869565217	0.625	0	0	5.25	1	0.75	no
3	2	1	4	5	3	1	3	3	2	11	0	0	0.818181818	0.666666667	0	0	2.666666667	1	0.6667	no
6	3	0	4	24	1	0	4	6	0.7	135	1	0	0.880952381	0.416666667	3	3	20.83333333	1	0.8333	no
5	3	0	9	44	8	1	8	3	0.625	298	1	0	0.842105263	0.542857143	1	1	57.8	1	0.6	yes
6	3	0	7	28	9	2	6	6	0.85	261	0.25	0	0.880952381	0.375	1	1	41.83333333	4	1.3333	no
8	3	0	6	36	18	1	6	4	1	182	0.428571429	1	0.860465116	0.285714286	0	0	20.875	1	0.75	no
9	1	0	4	19	14	3	1	9	0.65625	88	1	0	0	0.518518519	0	0	8.333333333	1	0.8889	no
4	2	0	4	17	0	0	4	4	0.333333333	57	1	0	0.842105263	0.875	1	1	13	5	1.75	yes
7	3	0	10	46	9	1	9	4	0.733333333	212	0.6	0	0.860465116	0.285714286	1	1	28.57142857	4	2	yes
9	1	0	7	21	16	0	7	9	0.85	123	1	1	0	0.311111111	0	0	12.11111111	7	1.6667	no
9	4	0	9	61	14	0	9	7	0.770833333	586	1	1	0.906976744	0.333333333	4	4	63.44444444	8	2.1111	no
1	1	0	0	2	0	0	0	0	2	26	0	0	0	1	0	0	3	0	0	yes
28	3	0	13	85	248	5	8	24	0.87654321	860	0.952380952	3	0.526315789	0.189285714	1	4	28.96428571	28	3.3214	no
3	2	0	10	23	3	1	9	2	2	145	0	0	0.92	1	0	0	47.33333333	10	3.6667	no
3	4	0	3	9	3	0	3	3	2	33	0	0	0.972222222	0.555555556	0	0	10	4	1.3333	no
10	3	0	6	38	9	0	6	10	0.796296296	260	0.833333333	1	0.804347826	0.34	3	3	24.4	16	2.7	yes
6	3	0	5	22	7	1	4	4	0.866666667	98	1	0	0.925373134	0.458333333	2	4	14.83333333	2	1.1667	no
0	1	0	4	0	0	2	2	0	2	0	0	0	0	0	0	0	0	0	0	no
9	3	0	8	38	14	1	8	7	0.875	345	1	0	0.766666667	0.375	3	5	36.55555556	3	1.2222	no
5	4	0	7	27	4	0	7	4	0.916666667	109	0.333333333	0	0.923076923	0.466666667	2	3	20.2	2	1	no
12	4	0	6	45	66	0	6	11	2	173	0	0	0.892156863	0.305555556	1	1	13.41666667	5	1.4167	no
1	1	0	3	1	0	2	1	1	2	1	0	0	0	1	0	0	0	1	1	no
22	4	0	25	172	151	1	25	10	0.921768707	1224	0.285714286	2	0.787878788	0.178030303	1	1	54	12	2.2273	yes
4	2	0	9	22	6	1	8	4	1.285714286	130	0	0	0.8125	1	0	0	29.75	1	0.75	yes
20	4	0	9	56	150	0	9	15	0.956140351	455	0.611111111	2	0.769230769	0.289473684	0	0	20.85	6	1.3	yes
25	5	1	14	91	196	3	13	16	0.878205128	800	1	1	0.701298701	0.21875	0	0	30.48	6	1.68	yes
13	3	0	10	36	20	0	10	9	0.716666667	369	1	1	0.755102041	0.211538462	1	1	27	6	1.4615	no
3	2	0	6	15	3	0	6	2	2	50	0	0	0.92	1	0	0	15.66666667	1	0.6667	no
10	1	1	6	26	41	1	5	5	0.833333333	129	1	1	0	0.37037037	0	0	11.7	3	1.4	no
7	1	1	6	8	3	6	0	7	0.666666667	43	1	0	0	0.476190476	0	0	4.714285714	1	0.8571	no
40	5	0	30	121	622	6	24	36	0.886946387	1031	0.863636364	6	0.493506494	0.115625	2	4	24.225	21	2.35	yes
3	2	0	3	36	3	1	2	1	2	241	0	0	0.882352941	0.666666667	1	2	79.33333333	18	6.3333	yes
25	2	7	27	38	0	8	22	21	0.666666667	198	1	0	0.28125	0.092	0	0	6.8	2	0.96	no
26	4	0	4	34	203	0	4	26	0.88	399	1	0	0.671052632	0.487179487	1	1	13.88461538	1	0.9615	no
6	1	0	4	15	15	3	1	5	2	125	0	0	0	0.4	0	0	19.83333333	1	0.8333	yes
20	4	0	7	52	154	0	7	19	0.942982456	377	0.5	0	0.693548387	0.3	2	2	17.25	6	1.2	no
11	3	0	9	54	15	1	8	10	0.7375	493	1	1	0.804347826	0.271428571	1	1	43.09090909	1	0.8182	yes
2	1	0	2	9	0	0	2	2	0	74	1	1	0	0.6	0	0	35	1	0.5	no
4	4	0	7	19	6	0	7	4	2	74	0	0	0.947368421	0.875	0	0	17.5	2	1	no
17	1	0	13	73	82	8	6	10	0.8203125	598	1	0	0	0.183823529	0	0	33.70588235	3	0.9412	yes
4	1	0	14	27	4	1	13	1	0.777777778	221	0.333333333	0	0	0.333333333	0	0	53.5	3	1.25	no
9	3	0	0	16	34	0	0	8	0	60	1	0	0.8	0.666666667	1	1	5.555555556	2	1	no
14	5	0	12	41	29	6	6	13	0.875739645	377	0.538461538	2	0.76	0.196581197	1	4	25	9	2.2857	no
14	5	0	14	69	25	1	14	14	0.837606838	492	0.777777778	2	0.805970149	0.241071429	1	1	33.5	17	2.5	no
6	4	0	7	16	9	1	6	5	0.8	72	1	1	0.933333333	0.7	0	0	10.5	3	1.1667	no
31	4	4	29	104	347	4	25	20	0.861111111	1270	1	5	0.719626168	0.122983871	3	9	39.38709677	19	2	yes
21	3	0	12	61	144	1	12	15	0.836363636	507	1	3	0.660714286	0.1875	2	2	22.61904762	4	1.4286	no
35	1	0	8	73	353	6	2	34	0.807189542	776	0.777777778	0	0	0.16	1	1	20.65714286	4	1.2	yes
4	1	0	2	17	6	1	1	3	2	127	0	0	0	0.375	0	0	30.75	6	2.5	no
4	1	0	5	7	4	3	2	4	0.333333333	35	1	1	0	0.583333333	0	0	7.5	2	1	no
7	2	0	4	21	3	2	4	7	0.666666667	108	1	0	0.5	0.428571429	1	1	13.71428571	2	1	no
8	3	0	6	27	0	0	6	8	0.685714286	141	1	0	0.840909091	0.35	1	1	16	1	0.875	no
7	1	0	3	15	21	2	1	7	2	66	0	0	0	0.523809524	0	0	8.428571429	1	0.8571	no
4	1	0	4	8	4	0	4	3	0.666666667	45	1	1	0	0.555555556	0	0	10	1	0.5	no
2	1	0	0	3	0	0	0	1	0	12	1	0	0	0.75	0	0	4.5	1	0.5	no
7	1	0	3	22	0	3	1	6	0.708333333	112	0.75	0	0	0.476190476	0	0	14.42857143	4	1.4286	yes
12	4	0	8	41	66	0	8	11	2	130	0	0	0.892156863	0.305555556	1	1	9.833333333	2	1	no
3	3	0	3	5	1	0	3	2	0.5	14	1	0	0.973684211	1	0	0	3.333333333	1	0.3333	no
2	2	0	5	4	1	4	1	2	2	10	0	0	1	0.666666667	0	0	4	0	0	no
2	3	0	3	7	1	1	3	2	2	23	0	0	0.96969697	1	0	0	10.5	1	0.5	no
31	1	0	81	71	311	78	5	27	0.75	644	1	0	0	0.176190476	0	0	19.64516129	16	2.1935	yes
2	5	0	3	3	0	2	1	2	0	13	1	0	0.954545455	0.75	0	0	5	1	0.5	no
9	4	0	6	25	18	0	6	8	0.875	120	0.5	0	0.843137255	0.361111111	1	1	11.66666667	4	1.2222	no
2	1	0	4	2	1	3	2	2	2	2	0	0	0	0.666666667	0	0	0	1	1	no
20	3	0	9	46	160	0	9	17	0.859649123	206	1	0	0.672727273	0.263157895	1	1	9	2	1.05	yes
27	3	2	25	41	321	2	23	27	0	191	1	0	0.535714286	0.084656085	0	0	6.037037037	4	1.1852	yes
5	4	0	10	27	2	0	10	3	0.625	146	1	1	0.913043478	0.36	2	5	27.8	5	2	no
2	2	0	6	13	1	1	5	2	2	66	1	0	0.958333333	1	0	0	31.5	1	0.5	no
2	2	0	10	22	1	1	9	2	1.25	163	0.25	0	0.958333333	1	0	0	78.5	1	0.5	no
4	4	0	4	13	0	0	4	4	0.333333333	81	1	0	0.944444444	0.5	1	1	18.75	1	0.75	no
10	5	0	5	25	0	1	4	6	0.703703704	251	1	1	0.777777778	0.375	2	4	23.2	5	1.6	no
39	1	0	25	150	625	8	21	24	0.878718535	1561	0.913043478	1	0	0.111111111	0	0	38.43589744	27	2.2308	yes
4	3	1	3	5	4	1	2	4	0.666666667	17	1	0	0.925	0.625	0	0	3	1	0.75	no
10	4	0	6	32	41	1	5	9	0.888888889	134	1	0	0.883333333	0.407407407	1	6	12.2	3	1.3	no
31	5	2	24	152	349	2	22	13	0.857407407	1413	1	8	0.811688312	0.115789474	4	16	44	7	1.4839	yes
42	4	0	15	92	753	3	13	36	0.948350072	707	0.941176471	4	0.655462185	0.140692641	3	3	15.42857143	5	1.4048	no
10	1	0	3	11	15	3	0	10	0.333333333	154	1	0	0	0.32	1	1	14.3	4	1	yes
16	1	3	6	40	80	3	3	10	0.858333333	254	0.875	2	0	0.241071429	0	0	14.375	3	1.375	no
9	2	1	2	23	0	2	0	9	0.5	246	1	0	0.5625	0.333333333	1	2	25.88888889	1	0.7778	no
9	5	0	15	34	4	6	9	9	0.785714286	266	0.428571429	0	0.826086957	0.296296296	1	4	27.77777778	11	2.8889	no
14	3	0	6	34	65	0	6	14	0.91025641	378	1	1	0.74	0.595238095	1	1	25.14285714	2	1	no
15	3	3	10	47	39	4	6	11	0.547619048	310	1	0	0.681818182	0.222222222	2	5	19.46666667	7	1.8667	yes
1	6	1	3	2	0	2	1	1	2	4	0	0	1	1	0	0	3	0	0	no
3	1	0	4	7	3	1	3	3	2	17	0	0	0	0.555555556	0	0	4.666666667	1	0.6667	no
29	3	7	89	59	328	85	5	27	0.880952381	471	0.777777778	0	0.566037736	0.234693878	3	4	14.93103448	6	2.0345	no
6	4	0	7	29	0	0	7	5	0.76	195	1	0	0.910714286	0.416666667	0	0	30.66666667	1	0.8333	no
10	3	0	5	41	21	0	5	5	0.666666667	214	1	0	0.804347826	0.433333333	0	0	20	2	1	no
5	3	0	8	26	10	1	8	3	2	144	0	0	0.882352941	0.4	0	0	27.8	6	3	no
3	1	0	0	7	0	0	0	3	0	19	1	0	0	0.666666667	0	0	5	1	0.6667	no
6	3	0	5	17	5	0	5	5	0.733333333	94	1	0	0.880952381	0.5	0	0	14.16666667	1	0.8333	no
42	3	4	19	107	739	4	15	33	0.928861789	898	0.958333333	2	0.474358974	0.193121693	0	0	19.80952381	10	1.619	yes
7	1	0	12	46	21	4	8	0	2	264	0	0	0	0.30952381	0	0	36.71428571	9	2	no
4	6	0	4	16	0	0	4	3	0.333333333	52	1	0	0.973913043	0.75	2	2	11.75	2	1	no
15	4	3	499	30	0	498	1	15	0.392857143	153	1	1	0.619047619	0.322222222	1	3	9.066666667	2	0.6667	no
18	3	0	12	80	61	1	12	12	0.647058824	549	1	2	0.685185185	0.181818182	0	0	29.38888889	8	1.9444	yes
3	1	0	2	5	3	2	0	3	2	19	0	0	0	0.5	0	0	5.333333333	1	0.6667	no
9	1	59	62	22	28	61	1	8	0.75	130	0.666666667	0	0	0.481481481	0	0	13.11111111	5	1.4444	no
6	2	0	15	56	13	1	14	3	0.8	280	0	1	0.615384615	0.583333333	0	0	45.5	5	2.1667	no
14	3	0	7	43	57	0	7	10	0.769230769	386	1	1	0.74	0.314285714	0	0	26.07142857	2	1.1429	no
34	3	0	12	86	0	2	10	27	0.998521803	822	1	1	0.536231884	0.308080808	1	1	21.97058824	4	1.5588	no
10	2	0	6	26	9	2	4	7	0.722222222	156	1	1	0.5	0.25	1	1	14	3	1.1	no
3	1	0	1	5	3	1	0	3	2	24	0	0	0	0.666666667	0	0	7	4	1.6667	no
3	2	0	4	6	0	1	3	3	0	34	1	0	0.818181818	0.666666667	0	0	10	2	1	no
25	1	0	10	53	224	1	9	17	0.720238095	460	1	1	0	0.2	0	0	17.12	5	1.84	yes
2	1	0	6	23	1	3	4	2	2	265	0	0	0	0.5	0	0	131.5	1	0.5	no
1	1	0	13	1	0	11	2	1	2	3	0	0	0	1	0	0	0	1	1	no
5	4	0	5	18	10	0	5	4	2	81	0	0	0.948717949	0.8	1	2	15.2	3	1.2	no
16	1	0	8	76	0	3	5	16	0.883333333	616	0.25	1	0	0.166666667	1	1	36.5	8	1.5625	yes
2	1	0	6	4	1	4	2	2	2	8	0	0	0	0.75	0	0	3	1	0.5	no
28	4	0	20	78	142	1	20	26	0.785185185	503	1	1	0.742857143	0.183035714	2	2	16.78571429	3	1.1429	no
31	3	0	19	107	391	0	19	28	0.922807018	977	0.894736842	5	0.560606061	0.15	3	3	29.90322581	3	1.129	no
27	2	0	6	46	53	3	3	4	0.74009324	2106	1	2	0.257142857	0.209876543	1	2	75.77777778	9	1.4815	yes
3	2	0	8	24	3	1	7	2	2	116	0	0	0.92	0.555555556	0	0	37.66666667	4	1.6667	no
25	3	0	18	91	218	0	18	18	0.889880952	671	1	2	0.616666667	0.325	1	1	25.28	10	1.56	no
25	2	0	18	117	230	2	17	14	0.958333333	877	0.789473684	0	0.571428571	0.222222222	1	4	33.32	5	1.64	yes
7	2	0	11	74	15	0	11	2	0.722222222	487	0.333333333	0	0.727272727	0.367346939	2	4	68.14285714	13	3.1429	yes
21	4	0	7	45	168	0	7	16	0.923076923	302	0.538461538	0	0.705882353	0.392857143	2	3	12.76190476	7	1.4762	no
6	1	0	1	16	11	1	0	2	0.85	202	1	0	0	0.361111111	0	0	32	1	0.8333	no
13	1	0	24	82	22	5	19	13	0.783333333	552	0.9	4	0	0.147435897	0	0	40.69230769	6	1.3846	no
8	2	0	5	19	8	0	5	7	1	165	0.3	0	0.5625	0.6875	0	0	18.375	2	1	no
1	1	0	1	13	0	1	0	0	2	115	0	0	0	1	0	0	100	0	0	no
5	4	0	3	17	10	0	3	4	2	87	0	0	0.948717949	0.533333333	1	2	16.4	3	1.2	no
2	1	0	4	2	1	4	0	2	2	2	0	0	0	0.75	0	0	0	1	1	no
12	2	0	8	41	48	1	7	9	0.636363636	203	1	0	0.744186047	0.21875	1	1	15.75	7	1.5833	no
8	3	0	2	40	10	0	2	8	0.714285714	281	1	0	0.840909091	0.325	1	1	33.625	4	1.25	no
26	3	0	12	85	217	7	7	19	0.777142857	811	0.785714286	1	0.555555556	0.21978022	2	3	29.65384615	7	1.9615	yes
6	2	0	6	16	1	5	3	6	0.6	84	1	0	0.545454545	0.444444444	1	1	12.33333333	2	1	no
6	1	0	3	25	0	1	2	6	0.3	135	1	0	0	0.444444444	0	0	21.16666667	4	2	no
1	1	0	3	1	0	3	0	1	2	1	0	0	0	1	0	0	0	1	1	no
3	1	0	4	19	0	1	3	2	0.75	101	0.5	0	0	0.666666667	0	0	32	1	0.6667	no
1	2	1	3	2	0	2	1	1	2	4	0	0	1	1	0	0	3	0	0	no
4	4	0	4	14	0	0	4	4	0.5	108	0.5	0	0.944444444	0.75	3	3	25.5	1	0.75	no
4	3	0	3	18	4	0	3	3	0.666666667	147	1	0	0.925	0.75	1	1	35.5	1	0.75	no
5	2	0	9	25	4	1	8	3	0.75	137	0.5	0	0.8125	0.5	0	0	26	2	1	no
7	1	1	6	9	15	6	0	7	0.833333333	42	1	0	0	0.714285714	0	0	4.571428571	1	0.8571	no
2	5	0	4	3	0	3	1	2	0	13	1	0	0.954545455	0.75	0	0	5	1	0.5	no
20	3	0	18	70	136	1	18	13	0.824561404	515	1	5	0.672727273	0.167464115	0	0	24.15	7	1.45	yes
3	3	0	4	11	0	0	4	3	0	35	1	1	0.9375	0.666666667	0	0	10.33333333	2	1	no
7	5	0	4	23	0	1	3	5	0.555555556	150	1	0	0.848484848	0.476190476	2	5	20	4	1.1429	no
11	3	0	6	53	23	0	6	9	0.833333333	380	0.888888889	1	0.804347826	0.36	1	1	32.72727273	1	0.8182	yes
11	3	0	10	39	0	0	10	11	0.7	247	1	1	0.787234043	0.454545455	1	1	21.09090909	2	1.4545	no
17	4	0	8	32	16	0	8	16	0.822916667	140	1	2	0.68627451	0.235294118	1	1	6.882352941	1	0.9412	no
8	1	0	5	16	6	5	0	7	0.571428571	284	1	0	0	0.541666667	0	0	34.25	13	2.375	no
28	3	0	17	105	344	7	12	13	0.864197531	874	0.555555556	4	0.535714286	0.243386243	1	1	29.89285714	9	2.0714	no
4	1	0	8	14	6	1	7	3	0.666666667	79	0	0	0	0.333333333	0	0	18.25	2	1	no
8	1	0	2	9	0	2	0	0	0.428571429	1107	0	0	0	0.714285714	0	0	137.125	3	1.125	no
5	2	0	10	34	10	1	9	2	1.25	171	0.333333333	0	0.851851852	0.466666667	0	0	32.6	7	2	no
3	4	0	5	20	3	0	5	1	1	71	0	0	0.961538462	1	2	4	22.33333333	3	1.6667	no
7	1	0	1	11	7	1	0	7	0.333333333	105	1	0	0	0.714285714	0	0	13.57142857	7	1.4286	no
8	1	2	4	17	16	3	2	7	0.285714286	89	1	0	0	0.4375	0	0	10	6	1.875	no
7	2	1	6	21	0	2	5	4	0.333333333	90	1	0	0.6	0.464285714	0	0	11.57142857	3	1.2857	no
12	1	1	8	31	46	2	6	12	0.836363636	223	1	0	0	0.270833333	0	0	17.16666667	1	0.9167	no
42	1	0	24	109	653	6	19	30	0.899825784	1212	1	3	0	0.146341463	0	0	27.19047619	40	2.2619	yes
10	1	0	8	11	15	8	0	10	0.333333333	121	1	0	0	0.4	1	1	11	4	1	yes
8	1	0	9	13	12	8	1	8	0.428571429	109	1	0	0	0.5	0	0	12.25	3	1.125	no
1	1	0	14	1	0	13	1	1	2	1	0	0	0	1	0	0	0	1	1	no
3	5	0	7	14	3	6	2	3	2	52	0	0	0.96875	0.555555556	1	1	16.33333333	3	1.6667	no
3	2	0	10	16	3	0	10	2	2	105	0	0	0.8	0.666666667	0	0	34	2	1	no
2	1	0	4	2	1	3	2	2	2	2	0	0	0	0.75	0	0	0	1	1	no
64	5	3	15	111	1836	3	12	38	0.945578231	888	1	1	0.58	0.12109375	2	3	12.546875	6	1.4844	no
12	1	0	9	46	34	0	9	11	0.715909091	386	1	0	0	0.333333333	0	0	30.5	3	1.1667	no
3	3	0	3	10	0	0	3	3	0	32	1	0	0.948717949	0.666666667	0	0	9.333333333	1	0.6667	no
59	3	3	38	121	1145	9	29	57	0.728448276	1035	1	2	0.344827586	0.061743341	2	3	16.40677966	8	1.8475	yes
7	2	0	4	21	3	2	4	7	0.666666667	108	1	0	0.5	0.428571429	1	1	13.71428571	2	1	no
14	1	0	5	14	91	5	0	14	2	14	0	0	0	0.271428571	0	0	0	1	1	no
4	1	0	5	4	6	2	3	4	2	4	0	0	0	0.4	0	0	0	1	1	no
13	3	0	7	52	48	0	7	7	0.892857143	355	1	1	0.755102041	0.195804196	1	1	25.76923077	2	1.0769	no
23	1	0	15	56	191	11	4	16	0.807359307	850	0.333333333	7	0	0.1875	0	0	35.04347826	11	2.4783	no
4	1	0	8	5	6	7	1	4	2	16	0	0	0	0.875	0	0	3	1	0.75	no
13	1	0	12	32	70	10	2	9	0.833333333	155	1	1	0	0.083333333	0	0	10.61538462	2	0.9231	no
2	2	0	1	6	1	0	1	1	2	20	0	0	0.875	0.75	1	1	9	1	0.5	no
42	3	21	47	98	0	21	26	40	0	327	1	1	0.474358974	0.073412698	2	2	6.761904762	6	1.1667	no
33	1	6	22	135	316	7	15	10	0.940625	1367	0.6	5	0	0.17630854	0	0	39.81818182	10	2.0909	no
2	2	0	8	21	1	1	7	2	1.625	167	0	0	0.928571429	1	0	0	78.5	1	0.5	yes
8	4	0	16	25	28	13	3	5	2	122	0	0	0.88	0.3125	1	1	14.25	6	1.75	no
30	1	0	10	104	429	2	9	5	1.013793103	1038	0.8	0	0	0.108333333	0	0	33.26666667	9	1.9	yes
7	2	2	2	15	0	2	0	5	0.866666667	143	1	0	0.454545455	0.392857143	1	1	18.71428571	1	0.8571	no
12	5	0	3	39	58	1	2	11	0.690909091	213	1	0	0.975429975	0.4	0	0	16.33333333	2	1	yes
13	3	0	8	26	0	0	8	12	0.611111111	98	1	2	0.47826087	0.282051282	1	1	6.307692308	1	0.9231	yes
4	1	0	11	18	6	1	10	2	2	97	0	0	0	0.5	0	0	23.25	1	0.75	no
8	3	1	10	45	2	1	9	8	0.714285714	336	1	1	0.840909091	0.35	2	2	40.25	2	1.125	yes
12	3	0	11	28	36	5	6	10	0.727272727	214	1	2	0.731707317	0.555555556	1	1	16.25	1	0.9167	no
5	2	0	7	14	0	6	3	5	0.375	51	1	0	0.6	0.466666667	1	1	8.8	1	0.8	no
9	1	1	8	21	22	1	7	7	0.541666667	135	1	0	0	0.666666667	0	0	13.66666667	4	1.2222	no
4	2	0	4	8	0	1	3	4	0.333333333	37	1	0	0.75	0.625	0	0	8	3	1.25	no
2	4	0	4	8	1	0	4	2	2	25	0	0	0.980769231	1	1	1	11.5	1	0.5	no
16	4	0	19	56	60	5	16	14	0.80952381	362	1	2	0.838709677	0.25	3	3	21.1875	2	1	no
15	1	2	7	24	77	2	5	13	0.871428571	109	1	2	0	0.333333333	0	0	5.933333333	2	1	no
2	4	0	3	4	1	1	2	1	2	12	0	0	0.971428571	0.75	1	1	5	1	0.5	yes
11	1	0	150	26	41	149	1	9	0.56	134	0.8	2	0	0.3	1	1	10.72727273	4	1	no
9	6	0	12	28	6	4	8	4	0.125	143	1	0	0.953125	0.288888889	5	18	14.77777778	4	1.5556	no
4	4	0	5	26	6	0	5	1	1.166666667	129	0.5	0	0.942307692	1	3	5	30.75	5	2	no
9	3	0	3	20	34	1	2	9	0.625	177	1	1	0.761904762	0.333333333	1	3	18.55555556	4	1.1111	no
28	1	0	11	52	282	7	4	28	0.919753086	300	1	3	0	0.13961039	0	0	9.285714286	3	1.2857	no
10	1	1	6	20	39	1	5	7	0.555555556	129	1	0	0	0.525	0	0	11.8	4	1.2	no
3	2	0	5	16	3	0	5	2	2	95	0	0	0.818181818	0.666666667	0	0	30.66666667	2	1	no
36	3	0	12	111	528	0	12	32	0.947142857	1006	1	0	0.513888889	0.222222222	2	2	26.38888889	3	1.0833	no
15	3	0	5	42	69	3	2	15	0.669642857	538	1	2	0.6	0.247619048	2	8	34.33333333	1	0.8	yes
3	5	1	9	14	3	8	2	3	2	52	0	0	0.96875	0.555555556	1	1	16.33333333	3	1.6667	no
1	1	0	22	1	0	21	1	1	2	1	0	0	0	1	0	0	0	1	1	no
2	3	0	3	7	1	1	3	2	2	23	0	0	0.96969697	1	0	0	10.5	1	0.5	no
18	5	0	11	60	39	0	11	16	0.607843137	305	1	1	0.862903226	0.268518519	4	7	15.77777778	4	1.2222	yes
7	5	0	15	32	1	6	9	7	0.625	209	0.75	2	0.863636364	0.342857143	1	4	28.28571429	9	2.5714	no
6	5	0	4	13	9	0	4	2	0.6	70	1	0	0.961538462	0.4	1	2	10.5	1	0.5	no
13	3	0	9	41	48	1	8	7	0.583333333	285	1	0	0.703703704	0.355769231	2	3	20.69230769	1	0.6154	no
13	3	0	11	40	0	3	9	10	0.375	289	1	0	0.714285714	0.179487179	2	3	21.07692308	4	2	no
4	2	0	6	14	2	1	5	4	0.666666667	68	1	1	0.75	0.5	0	0	15.5	1	0.75	yes
17	2	0	17	85	74	7	16	4	0.7875	461	1	5	0.53125	0.15625	1	1	25.82352941	1	0.8824	yes
14	1	0	16	86	41	3	14	8	0.891025641	451	0.833333333	2	0	0.243589744	0	0	30.35714286	3	1	no
3	2	0	6	32	3	0	6	1	2	185	0	0	0.882352941	0.666666667	1	2	60.66666667	12	4.3333	no
1	1	0	4	1	0	4	0	1	2	1	0	0	0	1	0	0	0	1	1	no
7	1	0	2	36	0	2	1	5	0.555555556	335	0.666666667	1	0	0.642857143	0	0	45.57142857	9	3.2857	no
2	4	0	2	5	1	0	2	1	2	11	0	0	0.971428571	0.75	1	1	4.5	1	0.5	no
5	5	0	3	19	4	1	2	4	0.25	107	1	0	0.903225806	0.7	2	5	20.2	1	0.6	no
5	1	2	8	13	10	2	6	2	2	53	0	0	0	0.56	0	0	9.6	1	0.8	no
3	1	0	6	4	3	6	0	3	2	20	0	0	0	0.5	0	0	5.666666667	2	1	no
16	1	3	14	26	82	12	2	9	0.733333333	183	1	1	0	0.546875	0	0	10.0625	2	1	yes
18	3	0	8	52	101	2	8	9	0.861344538	519	0.928571429	2	0.685185185	0.194444444	0	0	27.05555556	7	1.5	yes
3	3	0	3	8	1	2	1	3	0	49	1	1	0.9375	0.666666667	0	0	14.33333333	4	1.3333	no
3	2	1	8	43	3	2	6	1	2	250	0	0	0.9	0.555555556	1	1	82.33333333	9	3.3333	yes
7	1	0	6	25	1	1	5	6	0.611111111	104	1	0	0	0.342857143	0	0	13.42857143	3	1.1429	no
25	1	10	26	103	134	10	16	3	0.77173913	1167	1	9	0	0.226190476	0	0	44.76	29	4.68	yes
18	3	2	10	43	61	2	8	16	0.857142857	184	1	1	0.685185185	0.388888889	0	0	8.833333333	1	0.9444	no
16	1	0	9	39	82	4	5	14	0.766666667	297	1	0	0	0.2109375	0	0	17.1875	8	2.125	no
3	3	0	2	11	3	1	1	3	2	25	0	0	0.8	0.666666667	2	2	7.333333333	1	0.6667	no
3	4	0	6	22	3	0	6	1	1	82	0	0	0.961538462	1	2	4	26	3	1.6667	no
35	3	0	13	93	519	4	9	25	0.909090909	807	1	3	0.536231884	0.171428571	0	0	21.74285714	7	1.4	yes
4	3	0	4	16	0	1	4	4	0.333333333	46	1	0	0.727272727	0.5	2	3	10.25	1	0.75	no
2	3	0	3	4	0	1	2	1	0	14	1	1	0.916666667	0.666666667	1	1	5.5	1	0.5	no
10	3	6	9	20	21	7	2	5	0.814814815	146	1	1	0.692307692	0.228571429	1	2	13.3	1	0.8	no
7	4	0	9	22	21	4	5	6	2	103	0	0	0.945652174	0.571428571	3	5	13.71428571	3	1.4286	no
3	2	0	7	18	3	1	6	1	1.25	82	0	0	0.666666667	0.583333333	1	2	25.66666667	1	0.6667	no
4	4	0	10	20	2	0	10	4	0.666666667	112	1	1	0.931818182	0.5	1	1	26.5	4	2	no
4	1	0	8	14	6	1	7	3	0.666666667	79	0	0	0	0.333333333	0	0	18.25	2	1	no
12	2	2	8	25	0	2	6	10	0.363636364	91	1	2	0.45	0.277777778	1	1	6.416666667	2	1	yes
32	2	1	16	140	400	3	14	23	0.970588235	1196	0.852941176	2	0.516129032	0.218637993	1	5	35.3125	28	2.625	yes
6	4	0	7	27	0	2	5	4	0	169	1	0	0.871794872	0.305555556	3	7	27	6	3.1667	no
10	1	1	4	23	0	4	0	10	0	298	1	0	0	0.36	0	0	28.7	6	2.6	no
1	1	0	23	1	0	23	0	1	2	1	0	0	0	1	0	0	0	1	1	no
23	4	0	6	64	213	2	4	18	0.738636364	409	1	1	0.746478873	0.194805195	2	13	16.60869565	6	1.9565	no
6	4	0	9	32	9	0	9	3	0.2	182	1	1	0.910714286	0.357142857	1	1	29.16666667	3	1.5	yes
14	1	0	10	45	3	0	10	12	0.576923077	459	0.333333333	0	0	0.267857143	0	0	31.35714286	6	2.7143	no
39	1	0	26	154	449	13	16	26	0.878446115	1711	0.714285714	3	0	0.178947368	0	0	42.33333333	13	2.5641	no
25	1	0	20	71	182	12	9	22	0.819444444	515	1	1	0	0.179166667	0	0	19.12	11	1.84	yes
5	1	0	1	19	0	1	0	3	0.5	108	1	0	0	0.533333333	0	0	20.2	3	1.4	no
4	4	0	9	36	0	0	9	3	0.866666667	179	0.6	1	0.952380952	0.5	0	0	42.5	6	2	yes
15	2	1	7	49	75	2	5	9	0.75	402	1	0	0.578947368	0.325925926	1	1	25.53333333	1	0.5333	yes
23	4	0	13	96	181	0	13	16	0.715909091	856	1	1	0.655737705	0.227272727	0	0	35.86956522	5	1.2609	yes
18	1	2	24	68	151	18	8	17	1.044117647	386	0.125	0	0	0.152777778	0	0	20	4	1.5	yes
8	1	0	7	33	0	0	7	8	0.714285714	305	0.25	0	0	0.9375	0	0	36.625	5	3	yes
18	5	0	14	44	77	2	12	16	0.713235294	331	1	3	0.636363636	0.240740741	2	8	16.94444444	6	1.4444	no
24	3	2	14	65	222	2	12	13	0.937888199	348	0.928571429	3	0.616666667	0.238095238	0	0	12.91666667	4	1.5417	no
6	2	0	5	23	9	1	5	3	1.05	160	1	0	0.864864865	0.555555556	2	3	25	4	1.8333	no
6	3	0	6	33	3	0	6	6	0.75	292	1	1	0.880952381	0.333333333	0	0	47	14	3.1667	yes
3	4	0	4	11	0	0	4	3	0	53	1	0	0.962264151	0.666666667	1	1	16.33333333	1	0.6667	no
92	3	0	34	261	3726	8	34	81	0.960245637	2704	0.970588235	11	0.291338583	0.11247576	2	2	28.02173913	15	1.5543	yes
6	3	6	10	10	3	7	3	6	0.4	46	1	0	0.857142857	0.5	0	0	6.5	3	1.5	no
7	3	5	9	26	0	5	4	6	0	141	1	0	0.857142857	0.314285714	1	3	19	3	1.5714	no
5	2	0	8	34	8	1	7	3	0.5	216	1	0	0.884615385	1	0	0	42	11	3.4	yes
2	1	0	2	18	0	0	2	2	0	83	1	0	0	0.75	0	0	40	6	3	no
