# Supplementary material for: Predicting defects in imbalanced data using resampling methods: an empirical investigation
Source: PeerJ Comput Sci. 2022 Apr 29;8:e573. doi: 10.7717/peerj-cs.573 (PMC9137963; doi:10.7717/peerj-cs.573)
Supplement: Supplemental Information 10 — Synapse 1.1 has 222 classes out of which 60 classes are defective classes. Percentage of defective classes is 27%. [file peerj-cs-08-573-s010.csv]

wmc	dit	noc	cbo	rfc	lcom	ca	ce	npm	lcom3	loc	dam	moa	mfa	cam	ic	cbm	amc	max_cc	avg_cc	bug
7	1	1	10	38	13	1	9	5	0.75	230	1	0	0	0.375	0	0	31.57142857	20	3.4286	no
9	1	0	25	9	36	22	4	9	2	9	0	0	0	0.296296296	0	0	0	1	1	yes
3	2	0	11	31	3	0	11	3	2	142	0	0	0.75	0.555555556	0	0	46.33333333	10	3.6667	no
2	2	0	7	9	1	0	7	2	2	20	0	0	0.875	0.75	0	0	9	1	0.5	no
12	2	0	10	37	14	2	8	12	0.831168831	390	0.714285714	0	0.541666667	0.3	0	0	30.91666667	30	3.3333	no
2	1	0	12	14	0	1	12	2	0	77	1	0	0	0.75	0	0	37	4	2	yes
8	1	0	14	65	20	1	13	3	0.571428571	552	1	1	0	0.244897959	0	0	67.75	26	5.875	yes
3	3	0	7	15	3	0	7	3	2	46	0	0	0.777777778	0.555555556	0	0	14.33333333	3	1.3333	no
2	3	0	5	28	1	3	3	1	2	156	0	0	0.962962963	0.666666667	2	5	77	5	2.5	no
7	1	0	1	8	0	1	0	7	0.722222222	104	1	0	0	0.428571429	0	0	13	5	1.4286	no
10	2	7	14	35	0	7	7	10	0	173	1	0	0.590909091	0.283333333	0	0	16.2	3	1.5	no
5	1	0	11	18	10	2	9	4	1	126	1	0	0	0.583333333	0	0	24	1	0.6	no
2	1	0	9	2	1	8	1	2	2	2	0	0	0	0.75	0	0	0	1	1	no
4	1	0	7	4	6	6	1	4	2	4	0	0	0	0.7	0	0	0	1	1	no
6	1	0	10	35	3	1	9	3	0.4	145	1	0	0	0.25	0	0	23	3	1	no
1	1	0	0	2	0	0	0	1	2	4	0	0	0	1	0	0	3	0	0	no
26	1	0	16	31	245	12	4	24	0.943333333	193	0.666666667	1	0	0.194285714	0	0	5.961538462	4	1.3462	no
4	3	0	11	24	4	3	8	4	2	188	0	0	0.7	0.5	0	0	46	10	4.25	no
22	1	0	2	22	231	2	0	22	2	22	0	0	0	0.204545455	0	0	0	1	1	no
3	1	0	11	27	1	2	9	2	0.5	166	1	0	0	0.5	0	0	54	11	3.6667	no
5	1	0	8	17	0	2	6	5	0.25	124	1	0	0	0.6	0	0	23.6	5	3	no
8	2	0	9	32	0	2	7	8	0.571428571	219	1	1	0.65	0.375	0	0	26	15	2.625	no
3	1	0	2	4	0	2	0	3	0	20	1	0	0	1	0	0	5.333333333	1	0.6667	no
8	1	0	10	29	20	1	10	3	0.714285714	125	1	1	0	0.244897959	0	0	14.375	3	1.25	yes
16	1	0	4	29	58	1	3	15	0.858333333	199	1	0	0	0.277777778	0	0	10.9375	9	1.5625	yes
6	1	0	4	18	13	1	4	3	0.8	57	1	0	0	0.2	0	0	8.333333333	1	0.6667	no
5	1	0	11	28	8	1	10	3	0.25	122	1	0	0	0.3125	0	0	23.2	6	1.8	no
10	1	0	8	19	9	7	1	10	0.666666667	157	1	0	0	0.475	0	0	14.4	2	1.2	no
2	1	0	8	2	1	6	2	2	2	2	0	0	0	0.666666667	0	0	0	1	1	no
1	1	0	15	1	0	12	3	1	2	1	0	0	0	1	0	0	0	1	1	yes
6	1	0	11	6	15	10	1	6	2	6	0	0	0	0.458333333	0	0	0	1	1	no
5	3	0	12	19	6	4	8	4	0.75	159	1	0	0.571428571	0.75	0	0	30.6	9	3.2	no
6	1	0	6	22	0	4	3	5	0	154	1	0	0	0.5	0	0	24.5	7	3	no
5	2	0	9	38	4	0	9	3	0.8125	318	1	0	0.5	0.5	0	0	60.2	22	5.4	no
3	3	0	12	29	3	0	12	3	2	151	0	0	0.777777778	0.555555556	0	0	49.33333333	9	3.3333	no
3	3	0	2	8	3	1	1	3	1.5	60	0	0	1	0.555555556	0	0	15	0	0	no
53	1	0	37	144	1172	9	30	47	0.941568047	1164	0.961538462	4	0	0.134615385	0	0	20.47169811	39	1.8302	yes
3	2	0	10	32	3	0	10	3	1.5	212	1	0	0.75	0.555555556	0	0	69	12	4.3333	yes
5	1	17	24	18	10	17	7	0	1	142	1	0	0	0.45	0	0	24.8	5	1.4	no
14	1	0	15	26	29	8	7	14	0.769230769	159	1	2	0	0.3	0	0	9.928571429	10	1.5714	no
8	1	0	13	35	20	1	13	3	0.714285714	152	1	1	0	0.244897959	0	0	17.75	5	1.5	yes
2	1	0	6	4	1	6	0	1	1.692307692	80	0	0	0	1	0	0	26	0	0	no
4	1	0	4	31	0	4	0	2	0.5	179	1	0	0	0.333333333	0	0	42.75	4	2	no
2	2	2	14	30	1	2	12	1	2	377	0	0	0.857142857	0.666666667	0	0	187.5	25	12.5	no
5	1	1	21	47	0	2	19	2	0.25	242	1	0	0	0.5	0	0	47	4	1.6	no
8	3	0	3	30	26	0	3	4	0.857142857	208	1	0	0.806451613	0.464285714	3	4	24.875	8	1.625	no
4	3	0	5	9	4	0	5	3	0.666666667	30	1	0	0.666666667	0.666666667	0	0	6.25	1	0.5	no
6	1	0	17	32	11	1	16	2	1.044444444	244	0.777777778	1	0	0.333333333	0	0	38.16666667	13	2.8333	yes
48	1	0	71	48	1128	65	10	48	2	48	0	0	0	0.138257576	0	0	0	1	1	no
8	1	0	11	56	20	1	10	4	0.714285714	468	1	1	0	0.261904762	0	0	57	31	5.125	yes
3	4	0	4	13	1	0	4	3	2	35	0	0	0.964285714	0.555555556	1	6	10.66666667	1	0.6667	yes
4	3	0	10	30	2	0	10	3	0.666666667	226	1	0	0.666666667	0.666666667	0	0	54.75	16	4.25	no
5	1	0	12	31	0	0	12	2	1	132	0.25	0	0	0.5	0	0	24.6	1	0.6	no
61	1	0	55	154	540	26	30	58	0.893939394	940	1	2	0	0.097916667	0	0	14.2295082	10	1.5574	no
15	2	0	16	50	59	2	15	14	0.875	231	0.875	0	0.133333333	0.238095238	0	0	13.86666667	3	1.0667	no
12	1	0	29	64	38	1	28	11	0.818181818	394	1	2	0	0.238636364	0	0	31.33333333	11	2.0833	yes
4	1	0	22	21	4	13	9	3	0.666666667	112	1	0	0	0.4	0	0	26.75	5	2.25	no
4	2	0	12	29	2	0	12	3	0.666666667	169	1	0	0.6	0.666666667	0	0	40	8	2.25	no
1	1	0	5	1	0	3	2	1	2	1	0	0	0	1	0	0	0	1	1	no
5	1	0	6	26	0	4	3	5	0.25	288	1	0	0	0.6	0	0	56.2	9	4.2	no
4	1	0	17	57	2	1	16	2	0.583333333	503	1	0	0	0.333333333	0	0	123.75	30	7.75	yes
7	1	3	19	32	9	16	4	5	0.5	211	1	0	0	0.333333333	0	0	28.85714286	9	2.8571	no
4	2	0	14	30	0	2	12	4	0	187	1	1	0.8125	0.5	0	0	45.5	17	4.75	no
6	2	0	10	20	0	4	7	4	0.533333333	106	1	1	0.555555556	0.4	1	2	16.16666667	2	0.8333	no
4	2	0	10	36	2	0	10	3	0.814814815	386	1	0	0.6	0.666666667	0	0	93.25	17	4.5	yes
1	1	0	0	2	0	0	0	1	2	7	0	0	0	1	0	0	3	0	0	no
3	3	0	7	16	3	2	5	3	2	70	0	0	0.916666667	0.833333333	1	2	22.33333333	8	3	no
7	1	0	9	22	5	0	9	7	0.7	114	1	1	0	0.392857143	0	0	14.57142857	5	1.4286	no
3	2	0	9	22	3	0	9	3	2	125	0	0	0.75	0.555555556	0	0	40.66666667	11	4	no
10	1	0	15	53	25	8	7	7	0.222222222	537	1	0	0	0.222222222	0	0	52.6	10	2.9	yes
7	1	0	9	17	13	1	8	3	0.666666667	69	1	1	0	0.25	0	0	8.571428571	2	0.8571	yes
47	1	0	42	105	589	23	20	45	0.860869565	933	0.9	1	0	0.144927536	0	0	18.63829787	8	2.0426	yes
4	3	0	5	9	4	0	5	3	0.666666667	30	1	0	0.666666667	0.666666667	0	0	6.25	1	0.5	no
2	2	7	14	15	1	7	7	1	2	46	0	0	0.75	0.5	0	0	22	3	1.5	no
2	3	0	5	15	1	2	3	1	2	77	0	0	0.962962963	0.666666667	2	5	37.5	2	1	no
4	2	0	10	27	4	0	10	3	0.666666667	148	1	0	0.6	0.666666667	0	0	35.75	10	2.75	no
5	1	0	7	14	0	2	5	5	0.25	128	0	0	0	0.6	0	0	24.4	5	3	no
4	1	0	11	23	2	1	10	2	0.583333333	101	1	0	0	0.333333333	0	0	23.25	4	1.25	no
4	1	0	20	25	2	1	20	2	0.5	174	1	0	0	0.555555556	0	0	42	8	2.25	yes
1	1	0	13	1	0	11	2	1	2	1	0	0	0	1	0	0	0	1	1	yes
15	1	0	26	77	99	0	26	6	0.357142857	445	1	0	0	0.314285714	0	0	28.6	19	2.6	yes
2	1	0	19	15	1	7	15	2	2	63	0	0	0	0.5	0	0	30.5	7	3.5	yes
3	3	0	7	15	3	0	7	3	2	46	0	0	0.777777778	0.555555556	0	0	14.33333333	3	1.3333	no
4	1	0	8	8	4	1	7	2	0.666666667	32	1	1	0	0.5	0	0	6.75	2	0.75	yes
14	3	0	31	48	37	21	11	14	0.794871795	389	1	0	0.628571429	0.3	1	4	26.35714286	29	2.9286	no
3	2	0	12	28	3	0	12	3	2	137	0	0	0.75	0.555555556	0	0	44.66666667	8	3	no
4	2	0	6	16	2	0	6	3	1.047619048	97	1	0	0.6	0.666666667	0	0	21.5	7	2	no
24	2	0	28	87	150	2	26	18	0.873517787	595	0.727272727	0	0.361111111	0.2	0	0	23.33333333	16	2.9167	yes
3	5	0	6	6	3	2	5	3	2	18	0	0	0.99047619	0.5	0	0	5	1	0.3333	yes
3	1	0	14	19	1	2	12	2	0.5	93	1	0	0	0.5	0	0	29	7	2.3333	yes
4	1	0	13	26	2	2	11	2	0.5	147	1	0	0	0.333333333	0	0	35.25	12	3.5	yes
3	4	0	82	6	3	82	0	3	1.5	17	1	0	1	0.777777778	0	0	4.333333333	0	0	no
6	1	0	11	13	15	0	11	6	2	35	0	0	0	0.361111111	0	0	4.833333333	1	0.8333	no
3	1	0	11	28	1	0	11	2	0.625	148	1	0	0	0.666666667	0	0	47	8	2.6667	no
2	2	0	8	14	1	0	8	2	2	46	0	0	0.875	0.75	0	0	22	1	0.5	no
7	1	0	9	29	0	3	6	3	0.541666667	265	1	1	0	0.333333333	0	0	36.28571429	3	1.1429	no
2	2	0	11	16	1	5	6	2	2	50	0	0	0.928571429	0.75	0	0	24	5	2.5	no
3	2	0	10	16	3	0	10	3	2	56	0	0	0.75	0.555555556	0	0	17.66666667	4	1.6667	yes
2	3	0	10	23	1	2	8	2	2	114	0	0	0.956521739	0.75	1	2	56	11	5.5	no
2	3	0	7	4	1	5	2	2	2	9	0	0	0.956521739	0.75	0	0	3.5	1	0.5	no
3	2	0	9	27	3	0	9	3	2	152	0	0	0.75	0.555555556	0	0	49.66666667	7	2.6667	yes
4	2	0	11	34	2	0	11	3	0.666666667	191	1	0	0.6	0.666666667	0	0	46.25	13	3.5	no
3	2	0	11	29	3	0	11	3	2	192	0	0	0.75	0.555555556	0	0	63	11	4	no
8	1	0	26	63	20	0	26	6	0.785714286	281	1	1	0	0.333333333	0	0	33.875	3	1	yes
2	1	0	5	2	1	3	2	2	2	2	0	0	0	0.75	0	0	0	1	1	no
7	1	0	11	38	0	1	11	5	0.625	359	0.75	1	0	0.270833333	0	0	49.71428571	31	5.2857	no
15	1	0	11	38	81	2	10	6	0.857142857	177	1	0	0	0.160714286	0	0	10.4	1	0.8667	yes
6	1	0	7	12	1	6	2	6	0.666666667	56	0	0	0	0.555555556	0	0	7.833333333	1	0.8333	no
2	1	0	1	13	0	1	0	2	0	57	0	0	0	0.625	0	0	26	1	0.5	no
4	2	0	11	24	6	0	11	3	1	140	1	0	0.75	0.555555556	0	0	33.75	6	1.75	no
8	1	0	4	8	28	4	0	8	2	8	0	0	0	1	0	0	0	1	1	no
3	2	0	9	26	3	0	9	3	2	148	0	0	0.75	0.555555556	0	0	48.33333333	10	3.6667	no
3	2	0	9	22	3	0	9	3	2	119	0	0	0.75	0.555555556	0	0	38.66666667	9	3.3333	no
16	2	0	30	103	48	2	28	12	0.866666667	932	0.833333333	0	0.464285714	0.2421875	0	0	56.5	33	4.0625	yes
11	2	0	11	65	41	0	11	8	0.9	561	1	0	0.357142857	0.38	2	3	49.81818182	9	2.7273	no
3	2	0	8	24	3	0	8	3	2	114	0	0	0.75	0.555555556	0	0	37	7	2.6667	no
17	2	0	15	58	100	2	13	11	0.90625	446	1	0	0.464285714	0.3	0	0	24.76470588	12	2.0588	yes
7	1	0	7	42	9	3	4	4	0.333333333	558	1	0	0	0.3	0	0	78.57142857	12	3.2857	no
9	2	0	9	49	4	2	7	8	0.625	564	1	0	0.619047619	0.377777778	0	0	61.33333333	11	3	yes
17	2	0	14	53	78	4	10	13	0.8125	359	1	2	0.25	0.276785714	1	1	19.64705882	17	2.5882	yes
8	1	0	10	8	28	7	3	8	2	8	0	0	0	0.4375	0	0	0	1	1	no
8	2	0	20	62	0	1	20	4	0.535714286	523	1	1	0.333333333	0.404761905	1	2	63.875	4	1.625	yes
3	1	0	4	3	3	2	2	3	2	3	0	0	0	0.666666667	0	0	0	1	1	no
9	1	0	39	96	30	1	38	3	0.625	556	1	0	0	0.196428571	0	0	60.66666667	6	2.3333	yes
11	3	0	17	79	1	3	15	9	0.814285714	563	0.857142857	0	0.6875	0.303030303	1	3	49.54545455	16	2.7273	no
3	1	0	5	8	1	0	5	2	0.5	21	1	0	0	0.5	0	0	5.666666667	1	0.3333	yes
9	3	0	10	27	0	2	8	9	0.5	281	1	0	0.733333333	0.388888889	1	2	29.88888889	10	2.6667	no
3	1	1	2	4	0	1	1	3	0	17	1	0	0	0.666666667	0	0	4.333333333	1	0.6667	no
10	1	0	7	22	11	3	4	10	0.622222222	169	1	2	0	0.316666667	0	0	15.4	7	1.9	yes
3	1	0	4	3	3	2	2	3	2	3	0	0	0	0.666666667	0	0	0	1	1	no
3	2	0	10	16	3	0	10	3	2	56	0	0	0.75	0.555555556	0	0	17.66666667	4	1.6667	no
3	3	0	9	23	3	0	9	3	2	100	0	0	0.777777778	0.555555556	0	0	32.33333333	6	2.3333	no
6	1	0	7	26	5	1	6	2	0.55	156	0.25	0	0	0.28	0	0	24.33333333	4	1.3333	no
4	3	0	5	9	4	0	5	3	0.666666667	31	1	0	0.818181818	0.666666667	0	0	6.5	1	0.5	no
8	1	0	17	38	20	1	17	3	0.642857143	191	1	1	0	0.244897959	0	0	22.625	6	1.625	yes
4	2	0	10	30	4	0	10	3	0.666666667	141	1	0	0.6	0.666666667	0	0	34	6	1.75	yes
4	2	0	10	29	2	0	10	3	0.666666667	274	1	0	0.6	0.666666667	0	0	66.25	19	5	no
4	2	0	7	19	2	0	7	3	0.666666667	66	1	0	0.6	0.666666667	0	0	14.75	3	1	no
3	1	0	6	7	0	3	3	3	0.25	76	1	0	0	0.555555556	0	0	23.66666667	4	1.6667	no
4	3	0	9	13	6	0	9	4	2	39	0	0	0.8	0.583333333	2	2	8.75	1	0.75	no
25	2	0	15	61	234	4	11	21	0.913194444	396	1	2	0.178571429	0.223958333	1	1	14.36	17	2.08	yes
4	1	0	13	22	2	1	12	2	0.583333333	126	1	0	0	0.333333333	0	0	29.5	6	1.75	no
5	1	0	15	37	2	1	14	3	0.625	372	1	0	0	0.375	0	0	73	22	5.4	yes
5	1	0	15	38	2	1	14	3	0.625	374	1	0	0	0.35	0	0	73.4	19	5.6	yes
14	1	0	8	27	35	3	5	14	0.743589744	165	1	2	0	0.255102041	0	0	10.35714286	5	1.5714	yes
2	1	0	11	8	0	1	10	2	0	42	1	0	0	0.75	0	0	19.5	3	1.5	yes
15	1	17	22	33	7	17	5	5	0.476190476	229	1	0	0	0.380952381	0	0	14.06666667	4	2.3333	no
2	3	0	5	5	1	1	4	2	2	14	0	0	0.8	0.5	0	0	6	1	0.5	no
2	1	0	10	2	1	8	2	2	2	2	0	0	0	0.75	0	0	0	1	1	no
4	2	0	9	29	4	0	9	3	0.666666667	141	1	0	0.6	0.666666667	0	0	34	6	1.75	no
4	3	0	5	9	4	0	5	3	0.666666667	31	1	0	0.818181818	0.666666667	0	0	6.5	1	0.5	no
3	3	0	7	15	3	0	7	3	2	46	0	0	0.777777778	0.555555556	0	0	14.33333333	3	1.3333	no
3	2	0	11	24	3	0	11	3	2	108	0	0	0.75	0.555555556	0	0	35	8	3	no
18	1	0	16	46	87	4	12	15	0.845588235	260	1	3	0	0.227941176	0	0	13	7	1.5	yes
4	2	0	10	23	4	0	10	3	0.666666667	182	1	0	0.6	0.666666667	0	0	44	15	4	no
1	1	0	4	1	0	2	2	1	2	1	0	0	0	1	0	0	0	1	1	no
4	3	0	11	26	4	0	11	3	0.666666667	193	1	0	0.666666667	0.666666667	0	0	47	10	2.75	no
3	3	0	7	16	3	2	5	3	2	74	0	0	0.916666667	0.833333333	1	2	23.66666667	8	3.3333	no
5	1	0	10	21	0	1	9	3	0.5	159	1	2	0	0.5	0	0	30	4	1.6	no
5	1	0	22	66	4	2	20	4	0.25	493	1	0	0	0.416666667	0	0	96.8	1	0.6	no
3	3	0	5	12	3	1	4	3	2	33	0	0	0.777777778	0.555555556	0	0	10	2	1	no
6	1	0	6	31	13	1	5	3	0.2	177	1	0	0	0.5	0	0	28.33333333	10	2.1667	no
5	1	0	12	10	0	3	9	4	0.583333333	46	1	2	0	0.25	0	0	7.6	1	0.6	no
4	2	0	4	8	4	0	4	3	0.666666667	27	1	0	0.6	0.666666667	0	0	5.5	1	0.5	no
1	1	0	1	1	0	1	0	1	2	1	0	0	0	1	0	0	0	1	1	no
4	2	0	8	13	2	0	8	3	0.666666667	61	1	0	0.6	0.666666667	0	0	13.75	3	1	yes
4	1	0	8	4	6	6	2	4	2	4	0	0	0	0.666666667	0	0	0	1	1	no
14	1	0	12	38	27	3	9	11	0.791208791	280	1	2	0	0.4	0	0	18.5	7	2	yes
16	2	0	13	60	34	4	9	9	0.866666667	483	0.375	0	0.464285714	0.258928571	0	0	28.6875	8	2.4375	no
3	3	0	8	14	3	0	8	3	2	45	0	0	0.777777778	0.555555556	0	0	14	3	1.3333	no
2	1	0	11	6	1	8	3	1	1.969230769	81	0	0	0	1	0	0	7	0	0	yes
4	1	0	74	4	6	74	1	4	2	4	0	0	0	0.5	0	0	0	1	1	no
6	1	0	14	22	15	5	9	5	2	146	0	0	0	0.5	0	0	23.33333333	4	2.3333	no
9	1	0	25	44	32	0	25	3	0.875	247	1	0	0	0.270833333	0	0	26	7	1.8889	yes
9	1	0	11	45	22	0	11	6	0.75	343	1	0	0	0.4	0	0	36.88888889	1	0.7778	no
2	1	0	14	16	0	1	14	2	0	102	1	0	0	0.75	0	0	49.5	6	3	yes
30	2	0	14	74	299	2	12	28	0.898706897	594	1	2	0.317073171	0.172413793	0	0	18.26666667	22	2.0333	yes
5	2	0	6	33	2	1	5	2	0.55	206	1	0	0.5	0.625	0	0	39.2	5	1.6	no
3	3	0	2	7	1	1	1	3	2	43	0	0	0.882352941	0.777777778	2	2	13.33333333	2	1.3333	no
7	1	0	46	7	21	46	1	7	2	7	0	0	0	0.428571429	0	0	0	1	1	no
11	1	0	11	38	0	2	9	7	0.56	336	1	1	0	0.28	0	0	29.09090909	3	1.3636	no
7	1	0	9	44	5	1	9	4	0.708333333	285	0.75	0	0	0.416666667	0	0	39.14285714	20	3.4286	no
8	1	0	16	55	14	4	12	6	0.828571429	379	1	1	0	0.333333333	0	0	45.75	12	3	no
8	2	0	10	29	0	2	8	8	0.5	169	1	1	0.65	0.270833333	0	0	19.875	6	2.125	no
10	1	0	6	11	35	3	3	10	0.851851852	46	0.666666667	1	0	0.266666667	0	0	3.3	1	0.9	no
2	1	0	15	14	1	8	10	2	2	91	0	0	0	0.5	0	0	44.5	7	3.5	yes
23	1	0	18	70	143	2	17	22	0.878787879	537	0	0	0	0.181818182	0	0	21.95652174	5	2.2174	no
5	1	0	12	60	0	1	11	2	0.25	566	1	0	0	0.3125	0	0	112	39	8.2	yes
35	1	0	13	36	493	13	0	35	0.941176471	225	1	0	0	0.297142857	0	0	4.942857143	1	0.9714	yes
5	1	0	20	33	8	2	18	3	0.25	105	1	0	0	0.3	0	0	19.8	8	2	yes
18	1	0	2	28	87	1	1	18	0.852941176	200	1	0	0	0.361111111	0	0	9.666666667	1	0.9444	no
12	2	0	18	46	14	2	16	12	0.727272727	304	1	1	0.541666667	0.3	0	0	23.91666667	17	2.25	no
8	2	2	13	60	12	4	10	1	0.75	727	0	0	0.333333333	0.678571429	0	0	88.375	23	5.125	no
5	1	0	8	18	0	2	6	5	0.25	143	1	0	0	0.6	0	0	27.4	5	3	no
8	1	17	31	36	22	17	14	0	0.771428571	190	1	0	0	0.346938776	0	0	22.125	5	1.75	yes
1	1	0	2	1	0	2	0	1	2	1	0	0	0	1	0	0	0	1	1	no
3	1	0	10	3	3	9	1	3	2	3	0	0	0	0.666666667	0	0	0	1	1	no
10	1	0	14	41	0	4	10	5	0.527777778	407	1	1	0	0.288888889	0	0	39.3	7	1.7	no
2	2	7	12	14	1	7	5	1	2	40	0	0	0.857142857	0.666666667	0	0	19	3	1.5	no
7	1	0	8	17	9	3	5	5	0.5	139	1	0	0	0.566666667	0	0	17.85714286	5	1.8571	no
1	1	0	10	1	0	9	1	1	2	1	0	0	0	1	0	0	0	1	1	no
9	1	0	2	12	22	1	1	9	0.8125	75	1	2	0	0.288888889	0	0	6.888888889	4	1.2222	no
2	1	0	4	2	1	2	2	2	2	2	0	0	0	0.75	0	0	0	1	1	no
14	2	2	19	70	53	8	13	11	0.666666667	421	0.666666667	0	0.5	0.255102041	0	0	28.85714286	7	1.4286	no
12	2	0	16	49	6	2	14	10	0.803030303	406	0.666666667	0	0.541666667	0.226190476	0	0	32.33333333	25	3.4167	no
27	3	0	11	92	349	1	11	26	1.030769231	865	1	0	0.619047619	0.164835165	1	2	30.48148148	11	1.6296	no
3	2	0	7	13	3	0	7	3	2	41	0	0	0.75	0.555555556	0	0	12.66666667	3	1.3333	no
3	3	0	8	14	3	0	8	3	2	45	0	0	0.777777778	0.555555556	0	0	14	3	1.3333	no
4	3	0	5	9	4	0	5	3	0.666666667	30	1	0	0.666666667	0.666666667	0	0	6.25	1	0.5	no
3	2	0	8	19	3	0	8	3	2	88	0	0	0.75	0.555555556	0	0	28.33333333	8	3	no
2	1	0	2	3	1	2	0	1	1	12	0	0	0	1	0	0	4	0	0	no
3	1	0	8	11	1	2	6	2	0.5	26	1	0	0	0.5	0	0	7.333333333	1	0.3333	no
13	1	0	14	45	10	2	12	8	0.583333333	382	1	1	0	0.19047619	0	0	28	4	1.4615	no
21	2	0	21	73	110	2	19	18	0.84	594	1	1	0.393939394	0.185714286	0	0	26.80952381	15	2.4286	no
6	1	0	35	101	3	2	33	3	0.6	550	1	0	0	0.371428571	0	0	90.33333333	7	1.6667	yes
4	2	0	13	28	2	0	13	3	0.666666667	175	1	0	0.6	0.666666667	0	0	42	5	1.5	no
8	1	0	31	96	28	4	27	7	2	430	0	0	0	0.2	0	0	52.75	6	2.875	yes
4	2	0	13	34	2	0	13	3	0.69047619	314	1	0	0.6	0.666666667	0	0	74	17	4.5	no
2	1	0	6	8	1	2	4	2	2	33	0	0	0	0.5	0	0	15.5	3	1.5	no
9	1	0	10	12	26	7	3	8	0.928571429	70	0.428571429	0	0	0.375	0	0	6	1	0.7778	no
8	2	0	12	32	0	2	10	7	0.5	157	1	0	0.65	0.291666667	0	0	18.375	10	2	no
7	1	0	5	11	3	3	2	7	0.583333333	53	1	1	0	0.314285714	0	0	6.285714286	2	1.1429	no
