# Supplementary material for: Predicting defects in imbalanced data using resampling methods: an empirical investigation
Source: PeerJ Comput Sci. 2022 Apr 29;8:e573. doi: 10.7717/peerj-cs.573 (PMC9137963; doi:10.7717/peerj-cs.573)
Supplement: Supplemental Information 12 — The problem is that logs are locked in Log4j1.1 which means that a log file cannot be deleted while it is open in Log4j. Log4j1.1 is a small software containing 109 classes. There are 37 defective classes and the percentage of defective classes is 33.9%. [file peerj-cs-08-573-s012.csv]

wmc	dit	noc	cbo	rfc	lcom	ca	ce	npm	lcom3	loc	dam	moa	mfa	cam	ic	cbm	amc	max_cc	avg_cc	bug
14	2	0	9	33	53	1	9	11	0.876923077	188	0.4	1	0.796610169	0.442307692	1	3	12.07142857	3	1.6429	yes
11	2	0	6	27	19	0	6	11	0.911111111	199	0.555555556	0	0.444444444	0.303030303	0	0	16.27272727	7	2	yes
8	1	0	7	42	14	0	7	2	0.75	308	0	2	0	0.238095238	0	0	37	4	1.5	no
6	3	0	2	15	0	1	1	5	0	66	1	0	0.919354839	0.375	0	0	9.833333333	2	1	no
13	1	0	4	40	8	0	4	2	0.697916667	516	0	4	0	0.15	0	0	38.07692308	7	2.7692	yes
5	1	0	1	14	8	0	1	2	0.875	45	0	1	0	0.333333333	0	0	7.6	1	0.6	no
4	3	0	0	13	0	0	0	2	0	161	0	0	0.975206612	0.583333333	0	0	39	3	1.25	no
5	1	0	4	6	10	2	2	5	1.25	13	0	1	0	0.466666667	0	0	0.8	1	0.8	no
3	1	0	9	10	0	8	1	1	0	49	0	0	0	1	0	0	14.33333333	1	0.6667	no
1	1	0	4	1	0	3	1	1	2	1	0	0	0	1	0	0	0	1	1	yes
2	1	0	2	4	1	1	1	1	2	8	0	0	0	0.75	0	0	3	1	0.5	no
9	2	0	4	37	8	0	4	7	0.822916667	314	0	1	0.897058824	0.21875	0	0	32.55555556	7	2	no
4	1	0	1	11	2	1	0	2	0.777777778	61	0	0	0	0.5	1	1	13.5	6	2	no
19	2	0	8	36	141	1	7	15	0.864197531	229	0.888888889	0	0.6	0.355555556	1	1	10.57894737	4	0.9474	yes
8	1	0	6	31	22	0	6	2	0.942857143	324	0	7	0	0.285714286	0	0	38.25	5	2	yes
6	2	0	3	8	15	0	3	6	1	34	0	0	0.818181818	0.5	1	1	4.333333333	2	0.8333	no
7	1	0	2	21	17	0	2	2	0.666666667	90	0	1	0	0.277777778	0	0	11.57142857	2	1	no
8	1	0	5	39	24	0	5	2	0.714285714	328	0	1	0	0.214285714	0	0	39.75	2	1.125	yes
1	4	0	2	3	0	1	1	0	2	7	0	0	1	1	0	0	6	0	0	no
18	2	0	28	78	135	14	15	9	0.93627451	714	0.25	1	0.413793103	0.277777778	1	1	38	10	2.5	yes
4	1	0	3	20	6	0	3	2	0.666666667	69	0	0	0	0.333333333	0	0	16	2	1.25	no
11	1	0	31	14	15	31	0	9	0.792307692	174	0	5	0	0.35	0	0	13.63636364	7	2	yes
2	1	0	14	2	1	13	1	2	2	2	0	0	0	0.75	0	0	0	1	1	no
6	1	0	9	21	0	7	2	5	0.88	286	0.2	0	0	0.466666667	0	0	45	6	3	no
10	1	0	3	17	0	2	1	9	0.555555556	243	0	1	0	0.466666667	0	0	22.8	5	2.1	no
15	1	0	42	48	77	35	8	9	0.898496241	304	0.421052632	4	0	0.196428571	0	0	18	4	1.4	yes
4	1	0	2	19	4	1	1	2	0.666666667	139	0	0	0	0.555555556	0	0	33.5	3	1.25	yes
10	1	0	7	42	39	1	6	6	0.644444444	328	1	0	0	0.314285714	0	0	31.3	9	2.8	no
4	1	0	0	10	4	0	0	3	0.333333333	114	0	0	0	0.333333333	0	0	27.25	4	1.5	no
9	1	0	5	19	10	3	2	7	0.375	120	0	1	0	0.4375	0	0	12.11111111	4	1.6667	no
2	1	0	7	7	1	0	7	2	2	15	0	0	0	0.666666667	0	0	6.5	1	0.5	yes
7	1	0	2	13	0	1	1	7	0.333333333	246	0	1	0	0.523809524	0	0	33.42857143	7	2.7143	no
2	1	0	4	4	1	2	2	1	2	10	0	0	0	0.75	0	0	4	1	0.5	no
10	2	0	2	37	23	0	2	7	0.833333333	301	0	1	0.884057971	0.2	0	0	28.1	4	1.7	no
16	2	0	10	48	34	1	10	16	0.883333333	320	0	3	0.545454545	0.25	2	3	18.5	5	1.4375	yes
4	4	0	3	15	4	2	1	4	0.333333333	80	0	0	0.953488372	0.357142857	1	3	18.75	2	0.75	no
4	1	0	7	27	4	0	7	2	0.666666667	134	0	0	0	0.333333333	0	0	32.25	3	1.5	no
2	1	0	2	16	1	0	2	2	2	100	0	0	0	0.75	0	0	49	3	1.5	no
7	1	0	4	29	17	0	4	2	0.666666667	154	0	1	0	0.333333333	0	0	20.71428571	2	1	no
0	1	0	0	0	0	0	0	0	2	7	0	0	0	0	0	0	0	0	0	no
3	3	0	1	7	1	1	0	3	0.5	20	1	0	0.951219512	0.444444444	1	3	5.333333333	1	0.6667	no
3	2	0	1	15	1	0	1	2	0.833333333	105	0.333333333	0	0.818181818	0.5	0	0	33	1	0.6667	no
4	3	2	4	12	6	4	0	4	1.333333333	111	0	0	0.951219512	0.357142857	1	3	26	6	1.75	no
7	1	0	3	25	17	0	3	2	0.833333333	105	0	1	0	0.277777778	0	0	13.57142857	2	1.1429	no
1	1	0	7	1	0	7	0	1	2	1	0	0	0	1	0	0	0	1	1	no
6	1	0	4	30	9	0	4	2	0.666666667	144	0	1	0	0.333333333	0	0	22.5	2	1	yes
4	1	0	7	25	0	3	4	2	0.733333333	109	0	2	0	0.416666667	0	0	25	2	0.75	yes
5	1	0	1	17	0	0	1	2	0.5	163	0	1	0	0.25	0	0	30.8	3	1.4	no
9	1	0	3	34	34	0	3	2	0.875	167	0	1	0	0.175	0	0	17.33333333	3	1.4444	no
2	1	0	3	20	1	0	3	2	2	85	0	0	0	0.5	0	0	41.5	6	3	no
1	1	0	6	1	0	6	1	1	2	1	0	0	0	1	0	0	0	1	1	no
8	1	0	15	41	8	4	14	2	0.956043956	693	0.461538462	3	0	0.375	0	0	82.375	21	6.25	no
8	1	0	6	48	6	0	6	2	0.666666667	356	0	3	0	0.257142857	0	0	42.375	3	1.75	yes
10	1	0	7	49	13	1	6	6	0.694444444	386	0.5	0	0	0.35	0	0	37.2	11	2.9	yes
4	4	0	3	12	6	2	1	4	2	99	0	0	0.953488372	0.357142857	1	3	23.75	3	1	no
8	1	0	6	22	0	3	3	8	0.142857143	176	1	0	0	0.40625	0	0	20.875	5	3.125	no
10	1	4	26	13	45	24	2	9	1	28	0	0	0	0.407407407	0	0	1.6	1	0.8	no
5	1	0	0	15	8	0	0	1	0.833333333	479	0	0	0	0.3125	0	0	94.2	7	2	no
18	2	0	8	42	81	0	8	17	1	517	0.064516129	1	0.545454545	0.259259259	2	4	26	22	3.9444	yes
2	1	0	4	4	1	1	3	1	2	10	0	0	0	0.75	0	0	4	1	0.5	no
6	2	0	6	13	13	3	3	6	0.8	54	0	0	0.615384615	0.444444444	0	0	7.833333333	1	0.8333	no
3	2	0	5	17	0	1	5	1	0.25	131	0	3	0.968253968	0.555555556	0	0	41.33333333	6	2.6667	no
3	1	0	0	14	3	0	0	2	2	133	0	0	0	0.333333333	0	0	43.33333333	4	1.6667	no
4	2	0	1	5	6	1	0	3	2	10	0	0	0.8125	0.5	1	1	1.5	1	0.75	no
7	1	0	6	30	17	0	6	2	0.75	144	0	1	0	0.277777778	0	0	19.28571429	2	0.8571	no
12	1	0	12	41	0	10	2	9	0.666666667	275	0	0	0	0.090909091	0	0	21.66666667	6	2.25	yes
4	3	2	6	12	0	5	1	4	0	57	1	1	0.857142857	0.5	2	2	13	2	1	no
10	2	0	7	19	27	3	4	9	0.901234568	130	0.666666667	1	0.5	0.5	0	0	11.1	3	1.2	yes
5	2	0	2	17	0	1	1	2	0.607142857	120	0.285714286	0	0.938461538	0.466666667	1	1	21.6	3	1.4	no
23	1	0	23	65	125	15	10	20	0.873737374	530	0.111111111	3	0	0.186868687	0	0	21.65217391	6	1.913	yes
27	2	0	10	80	239	0	10	22	0.938034188	565	0.055555556	2	0.418604651	0.240740741	2	3	19.25925926	10	1.8519	yes
7	1	0	4	32	17	0	4	2	0.666666667	155	0	1	0	0.277777778	0	0	20.85714286	2	1	no
5	1	0	0	16	0	0	0	2	0.208333333	268	0	0	0	0.333333333	0	0	51.4	4	2	no
6	1	5	9	10	7	7	2	2	0.72	174	0	1	0	0.44	0	0	27.16666667	6	1.8333	no
2	1	0	1	5	1	0	1	2	2	15	0	0	0	0.5	0	0	6.5	1	0.5	no
6	1	0	4	6	15	3	1	6	2	6	0	0	0	0.555555556	0	0	0	1	1	no
6	1	0	3	25	11	1	2	3	0.68	154	0.6	0	0	0.44	0	0	23.83333333	8	2.3333	yes
5	1	0	7	31	10	0	7	2	0.875	145	0	0	0	0.3	0	0	27.6	3	1.4	yes
10	1	0	34	19	0	34	1	9	0.920634921	146	0.714285714	0	0	0.333333333	0	0	12.9	4	1.9	no
8	1	0	3	30	12	0	3	2	0.666666667	228	0	1	0	0.321428571	0	0	26.75	4	1.75	yes
5	1	0	8	26	10	0	8	2	2	508	0	0	0	0.266666667	0	0	100.6	3	1.4	no
15	1	0	20	63	103	17	6	12	0.910714286	757	0	0	0	0.154761905	0	0	48.93333333	11	3	yes
4	1	0	2	10	0	1	1	3	0.666666667	43	1	1	0	0.666666667	0	0	9	2	0.75	yes
3	2	0	4	6	3	2	3	3	2	25	0	0	0.959183673	0.833333333	1	5	7.333333333	2	1	no
6	1	0	5	32	9	0	5	2	0.666666667	148	0	1	0	0.333333333	0	0	23.16666667	2	1	no
16	3	1	8	40	0	1	7	13	0.666666667	306	0.6	0	0.755555556	0.322916667	1	13	17.8125	6	1.375	yes
19	2	1	9	43	85	2	7	13	0.703703704	285	0.666666667	1	0.529411765	0.190789474	1	3	13.84210526	5	1.8947	yes
4	4	0	3	10	0	1	2	4	0.5	41	0	0	0.875	0.5	2	2	8.75	1	0.75	no
16	2	0	5	41	74	0	5	13	0.916666667	853	0.375	0	0.363636364	0.244444444	1	1	51.8125	7	2	yes
5	1	0	0	14	4	0	0	2	0.25	80	0	0	0	0.25	0	0	14.8	2	1	no
2	1	0	3	22	1	1	2	2	2	128	0	0	0	0.75	0	0	63	5	2.5	no
5	2	0	2	18	8	1	1	5	0.75	88	0.5	0	0.764705882	0.45	1	2	15.8	1	0.8	no
50	1	2	46	90	637	38	12	43	0.814868805	778	0.5	5	0	0.149136578	0	0	14.28	6	2.08	yes
8	2	0	0	10	28	0	0	8	2	21	0	0	0.65	0.46875	1	2	1.625	1	0.875	no
12	1	0	21	12	66	17	4	12	2	12	0	0	0	0.236111111	0	0	0	1	1	no
7	1	0	6	22	11	0	6	3	0.666666667	107	0	1	0	0.375	0	0	13.85714286	2	0.8571	no
6	1	0	3	9	9	1	2	6	0.866666667	44	0	0	0	0.458333333	0	0	5.833333333	2	1.1667	no
22	2	0	9	51	95	3	7	18	0.888888889	414	0.133333333	1	0.486486486	0.198863636	2	3	17.13636364	6	1.5455	yes
4	1	0	2	12	4	0	2	2	0.833333333	38	0	1	0	0.333333333	0	0	8	1	0.5	no
3	1	0	7	3	3	7	0	3	2	3	0	0	0	0.666666667	0	0	0	1	1	yes
14	1	1	17	36	91	6	11	10	1.057692308	161	0	0	0	0.138461538	0	0	10.21428571	3	1	yes
4	4	0	3	8	0	1	2	4	0.333333333	38	1	0	0.875	0.4	2	2	8.25	1	0.75	no
6	1	0	3	25	13	0	3	2	0.7	202	0	0	0	0.277777778	0	0	32.33333333	2	1.3333	no
13	2	0	5	38	44	0	5	11	0.845238095	284	0	0	0.6	0.365384615	2	3	20.30769231	5	1.6923	yes
1	1	0	3	1	0	2	1	1	2	1	0	0	0	1	0	0	0	1	1	no
3	3	0	1	6	1	1	0	3	0.5	28	1	0	0.944444444	0.555555556	1	1	8	3	1	no
5	1	0	1	7	8	1	0	3	0.75	22	1	1	0	0.75	0	0	3.2	1	0.6	no
15	3	0	10	44	3	0	10	13	0.767857143	334	0.5	0	0.733333333	0.241666667	1	10	21	5	1.3333	yes
22	1	8	20	35	175	11	9	21	0.904761905	193	0.875	5	0	0.201298701	0	0	7.409090909	4	1.3636	yes
